# Supplementary material for: Feasibility, accuracy and prognostic value of fully automated speckle tracking analysis-derived left ventricular ejection fraction and global longitudinal strain
Source: Sci Rep. 2025 Nov 27;15:42453. doi: 10.1038/s41598-025-26497-w (PMC12660899; doi:10.1038/s41598-025-26497-w)
Supplement: Supplementary file 2 — Supplementary Material 2 [file 41598_2025_26497_MOESM2_ESM.xlsx]

## Sheet: Data for analysis
Age	Sex	BSA	LVEDV_manual	LVESV_manual	LVEF_manual	LVGLS_manual	HR	SBP	DBP	Etiology updated	NYHA	NYHA≧3	CCI	HT	DM	HL	CAD	CKD	CCB	BB	ACE.ARB	Diuretics	MB	VKA	DOAC	LVIQ	LVEDVfa	LVESVfa	LVEFfa	LVGLSendo.fa	LVEDVauto	LVEDVedit	LVESVedit	LVEFedit	LVEDVft	LVESVft	LVEFft	LVGLSft	fu.dur	event	BadROI.LV	NotTrack.LV	contour.detection.failedLV
61	male	2.02107					79	181	70	Secondary CM	1	NYHA≦2	2	no	no	yes	no	no	no	no	no	no	no	no	no	poor									122	60	50.8197	16.44	0	0	yes	yes	no
64	male	2.22411					109	130	85	Others	1	NYHA≦2	3	yes	yes	yes	no	no	no	no	yes	yes	no	no	yes	poor									156	117.8	24.4872	6.45	500	0	no	yes	no
50	female	1.90066					97	109	68	Others	3	NYHA≧3	1	no	no	no	no	no	no	no	no	no	no	no	no	poor									94.4	44.7	52.6483	16.93	156	1	yes	no	no
48	female	1.70392					92	120	85	Others	4	NYHA≧3	0	no	no	no	no	yes	no	no	yes	no	no	yes	no	poor									62.2	40.4	35.0482	4.55	81	1	yes	yes	no
68	male	1.59164					77	122	74	Secondary CM	1	NYHA≦2	4	no	yes	no	yes	no	no	yes	yes	yes	yes	no	no	fair									229.3	187.7	18.1422	6.22	1553	0	no	no	yes
78	male	1.3499					73	136	85	Others	2	NYHA≦2	5	no	no	no	no	yes	no	yes	yes	no	no	no	no										127.5	88.1	30.902	8.38	73	0	NA	NA	NA
73	male	1.45774					97	90	50	Others	2	NYHA≦2	6	no	no	no	no	no	no	yes	yes	no	no	no	no	poor									143.3	96.7	32.5192	7.86	385	0	yes	yes	no
85	female	1.49592					66	169	89	MI	2	NYHA≦2	6	yes	no	no	yes	yes	no	yes	yes	yes	yes	no	yes	poor					133.6	162.8	109	33	217.2	144.4	33.5175	6.92	0	0	yes	no	no
63	male	1.85472					67	151	101	MI	1	NYHA≦2	4	yes	no	yes	yes	yes	no	yes	yes	no	no	no	no	poor									114.1	58.5	48.7292	11.62	745	0	yes	no	no
71	female	1.58026					78	177	87	IHD	2	NYHA≦2	3	yes	no	yes	no	no	no	yes	yes	no	no	yes	no	poor									73	43.4	40.5479	6	245	0	no	yes	no
52	female	1.52388					82	135	79	Others	2	NYHA≦2	2	no	no	no	no	yes	no	no	yes	yes	yes	no	no	poor									183.6	123.4	32.7887	7.99	690	0	no	yes	no
74	female	1.40327					58	116	77	HCM	1	NYHA≦2	4	no	no	no	no	yes	no	yes	yes	yes	yes	no	yes	poor									55.7	31.4	43.6266	8.18	44	0	yes	no	no
76	male	1.53957	136.9	69.4	49.3	17.5	60	148	71	MI	3	NYHA≧3	13	yes	yes	yes	yes	yes	no	yes	yes	no	no	no	yes	fair	102.9	40.4	60.8	15.1	103.1	112.3	55.3	50.8	139.9	74.3	46.8906	14.9	65	0	no	no	no
46	male	1.64941	218	133.8	38.6	13	46	139	68	Secondary CM	1	NYHA≦2	3	yes	no	no	yes	no	no	yes	yes	yes	yes	no	no	excellent	180.4	102.5	43.2	11.7	181.2	228.7	145.6	36.3	203.7	145.9	28.3751	5.71	660	0	no	no	no
79	male	1.6452	330.4	306.5	7.2	2.9	72	89	52	ICM	3	NYHA≧3	7	no	no	no	no	yes	no	yes	yes	yes	yes	yes	no	fair	259.4	237.7	8.4	1.8	250.3	277.2	256.9	7.3	459.9	405.7	11.7852	3.6	326	0	no	no	no
53	female	1.85667	194.4	173.4	10.8	3.6	94	106	85	DCMP	2	NYHA≦2	2	yes	no	no	no	yes	no	yes	yes	yes	yes	yes	no	fair	153.5	138.4	9.9	3.1	153.3	188.3	165	12.4	291.5	260.1	10.7719	3.88	97	1	no	no	no
48	male	2.35985	292.6	250	14.6	5.4	80	106	77	ICM	1	NYHA≦2	3	yes	no	yes	no	yes	no	yes	yes	yes	yes	no	no	poor	198.1	165.3	16.6	4	196.9	262.7	224.1	14.7	391.9	346.8	11.508	2.8	802	0	no	no	no
48	male	1.73845	270.9	229.9	15.2	5	82	99	76	DCMP	2	NYHA≦2	1	yes	yes	no	no	no	no	yes	yes	yes	yes	no	no	fair	215.9	177.1	17.9	5.7	214.8	248.7	214.5	13.7	348	284	18.3908	5.58	2041	0	no	no	no
67	male	1.66833	170.4	144.4	15.3	4.8	94	87	61	DCMP	3	NYHA≧3	4	no	no	no	no	yes	no	yes	yes	yes	yes	no	no	fair	141.8	120.3	15.1	4.9	140.5	175.8	154.1	12.4	255.9	224.1	12.4267	3.81	1194	0	no	no	no
58	male	1.53478	190.9	161.5	15.4	6.2	85	127	89	Secondary CM	2	NYHA≦2	6	yes	yes	no	no	no	no	no	yes	yes	yes	yes	no	excellent	163.4	132.4	19	6.8	157.4	194.7	168.3	13.6	245.9	209.3	14.8841	5.52	675	1	no	no	no
65	male	1.52023	303.3	255.9	15.6	5.4	61	106	58	DCMP	1	NYHA≦2	5	no	no	yes	no	no	no	yes	yes	no	no	no	no	fair	217.4	176.1	19	5.5	217.9	263.1	225.6	14.3	317	260	17.9811	6.57	1523	1	no	no	no
68	male	1.46059	312.7	262.3	16.1	3.7	64	79	50	Secondary CM	2	NYHA≦2	5	no	no	yes	no	yes	no	yes	yes	yes	yes	no	no	excellent	252	204	19	3.7	251.9	306.9	259.1	15.6	407.7	365.5	10.3507	2.77	389	1	no	no	no
80	male	1.50555	226.2	188.7	16.6	3.7	78	114	67	ICM	3	NYHA≧3	8	no	no	no	yes	yes	no	no	no	no	no	yes	no	excellent						224.2	186	17.1	313.8	264	15.87	0.94	1563	0	yes	no	no
71	female	1.61262	253.2	210.6	16.8	10.2	60	147	81	DCMP	3	NYHA≧3	4	yes	no	yes	no	yes	no	yes	yes	yes	yes	no	no	fair	191.9	152.5	20.5	9	193.4	252.7	213.4	15.5	265.3	202.5	23.6713	9.33	781	0	no	no	no
41	male	1.75	237.7	197.3	17	6.1	71	104	65	DCMP	2	NYHA≦2	1	yes	no	no	no	yes	yes	yes	yes	yes	yes	no	no	excellent	197.3	155.1	21.4	7.5	200.9	230.6	184.4	20	255	213	16.4706	5.66	109	0	no	no	no
70	male	1.49406	232.6	191.6	17.6	3.9	72	98	54	IHD	2	NYHA≦2	7	yes	yes	yes	yes	no	no	yes	no	yes	yes	yes	no	poor	180.1	147.9	17.9	3.3	180.8	219.5	179.5	18.2					1001	0	no	no	no
81	male	1.55456	261.6	214.9	17.8	5.5	71	94	58	VHD	3	NYHA≧3	10	yes	yes	yes	yes	yes	no	yes	yes	yes	no	yes	no	excellent	196.7	158.7	19.3	5	189.5	236.2	194.6	17.6	208.4	177	15.0672	5.79	1352	0	no	no	no
55	male	1.55403	295.5	242.6	17.9	5.5	54	113	63	Secondary CM	2	NYHA≦2	4	yes	no	no	no	yes	no	yes	yes	yes	yes	no	no	excellent	225	174.2	22.6	7	225.4	287.3	235.7	18	303.7	257.3	15.2782	3.96	1033	0	no	no	no
63	female	1.38293	208.3	170.8	18	3	59	128	73	MI	2	NYHA≦2	5	yes	no	yes	yes	yes	yes	yes	yes	yes	yes	yes	no	excellent	169.3	141.3	16.5	3.7	167.3	210	182.9	12.8	279.3	235.2	15.7895	2.48	6	0	no	no	no
49	male	1.94365	267.2	219.2	18	6.4	84	99	75	DCMP	2	NYHA≦2	2	yes	no	no	no	yes	no	yes	yes	yes	yes	yes	no	fair	211.2	150.5	28.8	7.4	202.3	248.5	189.6	23.7	359.7	307	14.6511	5.05	1687	1	no	no	no
57	male	1.73845	266.1	218	18.1	4.5	64	74	50	MI	1	NYHA≦2	4	no	no	no	yes	yes	no	yes	yes	yes	yes	yes	no	excellent	219.6	170.6	22.3	5	216.6	256.9	210.8	17.9	358	287	19.8324	2.49	3146	0	no	no	no
71	male	1.73606	275.5	225.5	18.1	5.3	79	83	54	ICM	2	NYHA≦2	5	yes	yes	yes	yes	no	no	yes	yes	yes	yes	no	no	fair	215.6	170.2	21	6.3	213.9	275.7	223.8	18.8	356.9	313.5	12.1603	3.69	302	0	no	no	no
53	male	1.64114	321.6	263.1	18.2	5.2	72	140	79	DCMP	2	NYHA≦2	6	yes	yes	yes	yes	yes	no	yes	no	yes	no	no	no	excellent	263.6	204.2	22.5	5.6	259.1	296	236.4	20.1	353.6	277.9	21.4084	7.29	1596	0	no	no	no
65	female	1.35851	145.4	198.1	19.3	8.3	81	112	70	DCMP	3	NYHA≧3	5	yes	yes	yes	yes	yes	no	yes	yes	yes	yes	yes	no	fair	200.4	160.3	20	9.5	200.7	220.6	178.6	19	245.6	209	14.9023	6.35	1277	0	no	no	no
64	male	1.62104	199	160.1	19.4	3.8	65	100	78	ICM	1	NYHA≦2	5	yes	no	yes	yes	no	no	yes	yes	yes	yes	yes	no	poor	149.2	122.9	17.6	4	143.3	152.2	126.4	17	289	240	16.955	1.64	661	0	no	no	no
75	female	1.34629	213.4	171.8	19.5	7.2	75	112	79	DCMP	2	NYHA≦2	4	yes	no	yes	no	yes	no	yes	yes	yes	yes	no	yes	fair	165.4	130.1	21.3	8.1	164	201.1	165.7	17.6	274.7	226.7	17.4736	6.68	38	1	no	no	no
32	male	1.71108	187	149.7	19.9	6.5	68	112	79	Secondary CM	2	NYHA≦2	1	no	no	yes	no	yes	no	yes	yes	no	no	no	no	fair	139.7	108.5	22.3	5.8	139.3	168.5	128.4	23.8	234.7	188.5	19.6847	5.65	2308	1	no	no	no
81	male	1.56835	240.4	192.3	20	7.2	83	106	61	VHD	2	NYHA≦2	11	yes	no	no	no	yes	no	yes	no	yes	yes	no	yes	fair	182.6	143.5	21.5	6.8	180.9	218.8	175.4	19.9	268.6	209.5	22.003	9.19	356	1	no	no	no
45	male	1.55858	296.1	236.9	20	6.1	90	91	61	DCMP	1	NYHA≦2	1	no	no	yes	no	no	no	yes	yes	yes	yes	no	no	excellent	223.7	163.2	27	8.5	225.9	263.5	201.8	23.4	336	265	21.131	7.11	194	0	no	no	no
75	female	1.17083	104.9	83.6	20.2	9	82	103	71	IHD	3	NYHA≧3	6	no	yes	no	yes	no	no	yes	yes	yes	yes	no	yes	fair	75.6	57.9	23.4	9	74.2	90	70.5	21.4	101.4	77.3	23.7673	8.13	8	0	no	no	no
73	female	1.40969	199.4	158.9	20.3	9.3	62	115	71	DCMP	2	NYHA≦2	5	yes	no	no	no	no	no	yes	yes	no	no	yes	no	fair	128	102.5	19.9	10.4	131.4	186.7	157.2	15.8	266	204	23.3083	10.49	2736	0	no	no	no
54	female	1.56489	196	155.9	20.5	8.2	67	115	71	Secondary CM	2	NYHA≦2	2	yes	no	no	no	no	no	yes	yes	yes	yes	no	no	fair	159	123.6	22.2	7	160.1	200.2	158.1	21	283	222	21.5548	8.3	1228	0	no	no	no
57	male	1.85831	225	178.8	20.5	5.7	96	129	85	Secondary CM	1	NYHA≦2	3	yes	yes	no	no	no	no	yes	yes	yes	no	no	no	poor	181.2	145	20	6.1	181.4	229.8	190.6	17	319	266	16.6144	4.34	2384	0	no	no	no
56	male	1.45144	202.9	160.4	20.6	8.4	69	94	62	DCMP	1	NYHA≦2	3	no	yes	yes	no	no	no	yes	yes	yes	yes	no	no	excellent	151.3	106.3	29.7	9.5	150.5	190.4	142.3	25.3	207	160	22.7053	8.74	1540	0	no	no	no
52	male	1.49536	261.4	207.3	20.7	7.9	66	90	58	DCMP	2	NYHA≦2	4	no	yes	no	no	yes	no	no	no	no	no	no	no	fair	179.4	138.7	22.7	6.4	178.5	233.6	186.4	20.2	286.6	243.4	15.0733	4.57	1068	0	no	no	no
62	male	1.70953	269.5	213.5	20.8	5.7	67	110	68	MI	1	NYHA≦2	3	yes	no	yes	yes	yes	no	yes	yes	yes	yes	yes	no	excellent	182.4	129.9	28.8	7.9	181.9	266.7	209.1	21.6	294.7	230.4	21.8188	1.85	631	1	no	no	no
73	male	1.76541	101	80.1	20.9	4.6	83	157	105	ICM	2	NYHA≦2	6	yes	no	no	yes	yes	no	yes	yes	yes	yes	no	no	excellent	86.9	62.6	27.9	4.3	84.1	104.9	80.7	23.1	152.5	118.5	22.2951	3.31	476	0	no	no	no
66	male	1.51959	209	165.4	20.9	6.3	74	120	58	ICM	1	NYHA≦2	3	no	no	no	yes	yes	no	yes	yes	yes	yes	no	no	excellent	142.4	109.3	23.3	6.9	142.8	200.5	160.9	19.7	264.1	205.7	22.1128	5.69	210	0	no	no	no
70	male	1.48492	165.1	130.1	21.2	7.7	68	117	68	IHD	1	NYHA≦2	8	no	yes	yes	no	no	no	yes	yes	yes	yes	no	no	excellent	150.7	120.2	20.2	7.1	149.8	169.6	137.3	19.1	203	173.6	14.4828	2.79	114	1	no	no	no
64	male	1.87839	185.3	146	21.2	5.9	88	151	108	DCMP	3	NYHA≧3	8	yes	yes	yes	yes	yes	no	yes	yes	yes	no	no	no	poor	180.7	152.5	15.6	4.8	178.8	193.2	171.7	11.1	280	213	23.9286	6.68	619	0	no	no	no
48	male	1.83409	335.8	263.7	21.5	7.4	57	130	84	ICM	2	NYHA≦2	1	yes	no	no	yes	yes	no	yes	yes	yes	yes	no	no	fair	263.3	185.6	29.5	9.4	260.4	296	222.6	24.8	349.4	274.7	21.3795	7.7	1038	0	no	no	no
73	female	1.57586	167.1	131	21.6	6.2	61	152	56	DCMP	1	NYHA≦2	6	no	yes	yes	no	no	no	yes	yes	yes	yes	no	no	excellent	129.2	92.4	28.5	7.6	126.3	166.6	130.7	21.6	253.5	205.6	18.8955	6.05	2464	0	no	no	no
75	male	1.53478	154.2	118.7	23	5.9	66	102	62	ICM	2	NYHA≦2	6	yes	no	no	yes	no	no	yes	yes	yes	yes	yes	no	excellent	132.1	89.8	32	7.5	129	163.7	122.2	25.3					1619	0	no	no	no
70	female	1.44222	291.5	224.3	23.1	8.4	66	114	57	Secondary CM	2	NYHA≦2	5	yes	no	yes	no	yes	no	yes	yes	yes	yes	no	no	excellent	199.1	139.3	30	9.5	199.8	251.1	193.6	22.9	299.43	235.68	21.2905	7.05	1134	0	no	no	no
65	female	1.50083	158	121.4	23.2	10.8	66	89	65	DCMP	2	NYHA≦2	5	no	yes	no	no	yes	no	yes	yes	yes	no	no	no	poor	137.2	98.1	28.5	12.1	135.3	140.7	107.3	23.8	211	163	22.7488	9.04	837	1	no	no	no
60	female	1.30703	162.2	124.3	23.4	6.8	80	117	83	DCMP	2	NYHA≦2	3	no	no	no	no	yes	no	yes	yes	yes	yes	yes	no	fair	163.3	125.1	23.4	6.4	159.3	187.7	152.7	18.6	224	179	20.0893	6.21	2753	0	no	no	no
57	male	1.79954	191	146.4	23.4	8.2	72	125	78	Secondary CM	2	NYHA≦2	3	yes	yes	yes	yes	no	no	yes	yes	yes	yes	no	yes	fair	167.8	124.1	26.1	8.3	166.6	195.8	144.3	26.3	224.3	188.1	16.1391	3.48	1347	0	no	no	no
61	male	1.72655	190.2	145.6	23.5	8	70	102	65	Secondary CM	2	NYHA≦2	5	no	no	no	no	no	no	yes	yes	yes	no	no	no	excellent	171.1	125.8	26.5	8.9	167.3	179.9	136.3	24.3	256	195.2	23.75	7.11	1582	0	no	no	no
70	female	1.48108	216.3	165.4	23.5	8.6	96	111	74	DCMP	1	NYHA≦2	4	no	no	yes	no	no	no	yes	yes	yes	yes	no	no	poor	164.5	118.2	28.1	10.1	162.2	179.5	129.9	27.6	273.1	210	23.1051	7.97	892	0	no	no	no
74	female	1.45602	74.5	56.9	23.6	4.8	101	116	77	VHD	3	NYHA≧3	6	yes	no	no	no	yes	no	yes	yes	yes	no	yes	no	fair	71.1	59.9	15.8	4.8	68.3	74.6	59.6	20.1	92.3	73.2	20.6934	5	43	1	no	no	no
63	male	1.85895	164.1	125	23.8	8.6	103	117	85	Secondary CM	1	NYHA≦2	5	yes	yes	no	no	yes	no	yes	yes	yes	yes	no	yes	excellent	139.3	106.1	23.9	8.6	138.4	139.7	103.7	25.8	204	162.8	20.1961	6.44	1563	0	no	no	no
87	female	1.47196	189	143.9	23.9	7.1	48	114	60	ICM	3	NYHA≧3	7	yes	no	yes	yes	yes	no	yes	yes	yes	yes	no	yes	fair	134.1	94	29.9	8.8	132.3	165.3	119.5	27.7	221.2	173.5	21.5642	6.87	209	0	no	no	no
63	male	1.59234	205.5	156	24.1	5.6	74	103	78	ICM	3	NYHA≧3	6	yes	yes	yes	yes	yes	no	yes	yes	yes	yes	yes	no	poor	149.3	109.9	26.4	5.5	150.7	168.6	140.6	16.6	243.82	212.25	12.9481	2.29	1670	1	no	no	no
56	male	1.89707	171.4	128.3	25.2	7	93	135	93	MI	2	NYHA≦2	4	yes	yes	yes	yes	no	no	yes	yes	no	no	no	no	fair	129.1	102.1	20.9	7	130.5	154.4	121.6	21.2	213	174	18.3099	7.45	2939	0	no	no	no
70	female	1.80216	201.8	151	25.2	5.6	68	88	53	ICM	3	NYHA≧3	9	no	yes	yes	yes	yes	no	yes	yes	yes	yes	no	no	poor	156.8	114.4	27.1	5.8	150.5	199.2	151.2	24.1	287.5	255.5	11.1304	3.17	52	1	no	no	no
75	male	1.74976	180.9	134.9	25.4	6.9	72	135	63	ICM	3	NYHA≧3	9	yes	yes	yes	yes	yes	no	yes	yes	yes	no	no	no	fair	139.9	106.4	23.9	8.4	136.3	149.3	117.1	21.6	245.1	190.3	22.3582	6.2	1248	1	no	no	no
68	male	1.74388	245.5	183	25.5	8.7	60	162	84	DCMP	1	NYHA≦2	5	yes	yes	yes	yes	no	no	yes	yes	yes	yes	no	yes	excellent	199.5	141	29.3	7.8	191.4	238.4	183.4	23.1	327.8	260.3	20.5918	6.71	1704	0	no	no	no
46	male	1.75198	154.9	114.9	25.8	5.8	69	106	67	HCM	3	NYHA≧3	4	no	yes	no	no	no	no	yes	yes	yes	yes	no	yes	poor	120.3	87.4	27.4	6.4	120.3	154.1	120.4	21.9	254.1	222.4	12.4754	2.03	271	1	no	no	no
70	female	1.22474	267.7	198.4	25.9	7.1	98	120	53	Secondary CM	3	NYHA≧3	9	yes	yes	yes	yes	yes	no	yes	no	no	no	no	no	excellent	199.4	143	28.3	7.7	199.9	239.5	176.4	26.3	297.3	243.5	18.0962	5.27	37	1	no	no	no
74	male	1.62549	220.9	162.4	26.5	9.7	76	118	70	VHD	2	NYHA≦2	8	yes	yes	yes	no	no	no	yes	yes	yes	yes	yes	no	excellent	166.6	91.2	45.2	12.5	166.2	203.3	128.1	37	236.4	190.7	19.3316	5.23	1230	0	no	no	no
40	male	1.89297	209.8	154.1	26.6	8.2	78	119	66	Secondary CM	1	NYHA≦2	2	no	yes	yes	no	yes	no	yes	yes	yes	yes	yes	no	fair	151.4	107.3	29.1	8.3	147.9	185.6	126	23.2	239	181	24.2678	7.43	1411	0	no	no	no
80	female	1.30958	169.5	124.1	26.8	9.2	67	95	56	DCMP	2	NYHA≦2	5	no	no	yes	yes	no	no	yes	no	yes	yes	no	no	excellent	135.6	99.1	26.9	8.2	130.6	149.4	121.5	18.7	176	123	30.1136	8.28	1307	0	no	no	no
62	male	1.79444	173.9	127.4	26.8	7.2	76	92	61	ICM	1	NYHA≦2	5	yes	yes	yes	yes	no	no	no	yes	no	no	no	no	fair	116.1	74.1	36.2	8.9	115.8	169.9	121	28.8	191	147	23.0366	6.1	1280	0	no	no	no
47	male	1.96179	206.8	150.8	27.1	9.2	76	116	76	DCMP	1	NYHA≦2	2	no	yes	yes	yes	no	no	yes	yes	yes	yes	no	no	fair	168.6	114.3	32.2	9.3	161.1	192.6	141.3	26.6	275.7	215.4	21.8716	8.11	1128	0	no	no	no
62	female	1.66533	269.3	195.7	27.3	10.3	67	126	83	Secondary CM	1	NYHA≦2	9	no	no	yes	yes	no	no	yes	yes	yes	yes	no	no	excellent	185.4	108.2	41.7	13.4	189.2	232.3	156.2	32.8	319.4	247.6	22.4796	9.05	419	0	no	no	no
92	female	1.47111	186	126.2	27.6	7	69	96	47	IHD	3	NYHA≧3	10	yes	no	no	yes	yes	no	yes	yes	no	no	no	no	fair	139.5	98	29.7	8.4	137.9	159.9	115.1	28	214.53	175.26	18.3051	5.42	162	1	no	no	no
75	male	1.63512	192.7	139.3	27.7	8.9	51	107	56	ICM	1	NYHA≦2	6	no	yes	no	yes	yes	no	yes	yes	yes	no	no	no	fair	166	114.7	30.9	7.8	165.1	191.2	137.5	28.1	224.6	172.4	23.2413	6.4	1441	0	no	no	no
43	male	1.90941	210.9	152	27.9	8	97	109	69	DCMP	2	NYHA≦2	1	yes	no	no	no	no	no	yes	yes	yes	yes	no	no	fair	180.2	128.7	28.6	8.1	174.2	207	141.3	31.7	337.4	249	26.2004	7.86	193	0	no	no	no
40	male	1.90788	315.3	227.4	27.9	6.9	59	164	101	Secondary CM	2	NYHA≦2	1	yes	no	no	no	yes	yes	yes	yes	yes	no	no	no	fair	255.6	190.7	25.4	7.4	256.9	306.7	225.2	26.6	287	226.6	21.0453	3.33	32	0	no	no	no
69	male	1.53912	222.4	160.1	28	5.2	50	115	69	DCMP	2	NYHA≦2	4	no	no	no	no	yes	no	yes	yes	yes	yes	yes	no	poor	156	118.6	24	5.8	153.5	210	150.9	28.1	271.6	216.5	20.2872	5.98	1822	1	no	no	no
71	male	1.64941	115.2	82.8	28.1	8.8	126	120	65	IHD	1	NYHA≦2	9	yes	yes	no	yes	yes	no	yes	yes	yes	no	no	yes	excellent	109.3	77.8	28.8	6.7	98.1	103.3	77.2	25.2	118.3	90.1	23.8377	4.39	756	0	no	no	no
65	male	1.61632	204.4	146.5	28.3	12.5	65	125	67	Secondary CM	2	NYHA≦2	3	yes	no	no	no	no	no	yes	yes	yes	yes	no	yes	fair	134.3	92.9	30.8	12.8	134.3	162.9	117.8	27.7	252.8	193.4	23.4968	6.63	175	0	no	no	no
57	male	1.64029	186.4	133.4	28.4	11.4	54	127	72	Secondary CM	2	NYHA≦2	3	no	no	no	no	yes	no	yes	yes	yes	no	no	no	fair	181.6	107.8	40.6	13.1	176.8	189.1	120.3	36.4	187.9	131	30.2821	10.76	378	0	no	no	no
58	male	2.03606	203.1	145.2	28.5	9.8	63	97	81	Secondary CM	2	NYHA≦2	2	yes	no	no	no	no	no	yes	yes	yes	yes	no	yes	fair	183.3	122.5	33.2	9.2	179.5	189.8	132.6	30.2	315.8	231.2	26.7891	8.12	1823	0	no	no	no
43	female	1.64435	157.4	112.3	28.6	9.2	70	104	69	IHD	2	NYHA≦2	2	no	yes	no	no	no	no	yes	yes	yes	yes	no	no	fair	113.4	79.7	29.7	8.5	112.3	136.6	96.4	29.5	169.1	130	23.1224	6.73	1680	0	no	no	no
77	male	1.46515	201	143.5	28.6	8.9	61	187	86	ICM	2	NYHA≦2	12	yes	yes	yes	yes	yes	yes	yes	yes	no	no	yes	no	excellent	170.9	113.5	33.6	8.2	172.8	202.6	142.5	29.6	222.6	175.8	21.0243	5.54	1176	0	no	no	no
31	female	1.87972	213.1	151.6	28.8	8.2	83	103	81	Secondary CM	2	NYHA≦2	2	no	no	no	no	no	no	yes	yes	yes	yes	no	no	fair	178.2	123.7	30.6	8.9	173.7	195.6	145.4	25.7	318.5	236.5	25.7457	8.56	1704	0	no	no	no
68	female	1.46742	128	91.1	28.9	4.5	92	118	81	MI	3	NYHA≧3	5	yes	no	no	yes	no	no	yes	yes	yes	yes	no	no	poor	118	92.2	21.8	3.8	117.1	129.5	101.4	21.7	167	135	19.1617	5.27	372	1	no	no	no
41	male	1.60693	238.3	169.4	28.9	9.9	54	120	70	Secondary CM	1	NYHA≦2	1	no	no	no	no	no	no	yes	yes	yes	yes	no	no	excellent	187.2	125.4	33	10.2	186.8	227.1	161.7	28.8	242.7	182.9	24.6395	6.84	598	0	no	no	no
78	female	1.45774	142.3	101	29	10.5	73	137	84	VHD	2	NYHA≦2	4	yes	no	no	no	yes	no	yes	yes	yes	yes	no	yes	fair	109.4	79.8	27.1	9	110.3	147.4	109.8	25.5	192	137	28.6458	9.18	1313	0	no	no	no
79	female	1.3404	156.5	111.2	29	8	82	117	65	DCMP	1	NYHA≦2	4	no	no	yes	yes	no	no	yes	yes	yes	yes	no	no	excellent	139.5	98	29.7	9.3	133	142.8	107.3	24.9	194	137	29.3814	8.04	111	1	no	no	no
63	male	1.69353	239.2	169.9	29	10.3	66	158	87	IHD	3	NYHA≧3	4	no	yes	yes	yes	no	no	yes	yes	yes	yes	no	no	fair	162	111	31.5	10.3	161.2	195.2	143.6	26.4					90	0	no	no	no
67	male	1.60728	245.7	174.3	29	9.4	56	110	57	DCMP	1	NYHA≦2	3	no	no	yes	no	yes	no	yes	yes	yes	no	no	no	excellent	154.7	102.7	33.6	10.8	155	217.2	165	24	282.9	226.3	20.0071	7.11	441	0	no	no	no
72	male	1.60555	250.4	177.9	29	10.8	60	131	72	Secondary CM	1	NYHA≦2	3	yes	no	no	no	no	no	yes	yes	yes	yes	no	no	excellent	158.2	89	43.7	12.4	157.6	205.4	132.6	35.4	272.6	190.1	30.2641	9.12	742	0	no	no	no
71	female	1.77287	144.7	102.6	29.1	8.1	52	178	92	MI	2	NYHA≦2	5	yes	no	no	yes	yes	no	yes	yes	no	no	no	no	poor	131.6	92	30.1	6.8	128.7	150.1	101.3	32.5	216.1	155.9	27.8575	7.96	787	0	no	no	no
79	female	1.26271	188.8	133.7	29.2	10.1	67	167	73	Secondary CM	1	NYHA≦2	5	yes	no	no	no	yes	no	no	yes	no	no	no	no	excellent	135.1	76.2	43.6	13.2	131.6	172.1	114.8	33.3	218.5	144.9	33.6842	11.96	136	0	no	no	no
61	male	1.69591	265.6	188	29.2	10.5	73	92	59	DCMP	1	NYHA≦2	3	no	no	no	no	no	no	yes	no	yes	no	no	no	fair	221	153.5	30.5	9.6	215.8	245.1	173	29.4	318	242	23.8994	8.22	2794	0	no	no	no
86	male	1.69804	111.9	79	29.4	7.8	73	111	66	Secondary CM	3	NYHA≧3	7	yes	no	no	no	yes	no	no	yes	yes	yes	no	no	excellent	129.1	99.4	23	6.9	126.6	138.4	108.6	21.5	107	78	27.1028	7.15	207	1	no	no	no
29	female	1.8607	221	155.9	29.4	9.5	71	109	74	Secondary CM	2	NYHA≦2	1	no	no	no	no	no	no	yes	yes	yes	no	no	no	poor	193.6	136.6	29.4	10.3	194.8	208.3	140.2	32.7	254.1	181.6	28.5321	10.21	525	0	no	no	no
75	female	1.66933	100.7	71	29.5	6.9	86	152	66	VHD	2	NYHA≦2	7	no	yes	no	yes	yes	no	no	no	yes	no	no	no	poor	111	83.1	25.1	5.3	111.5	119.6	92.1	23					1326	0	no	no	no
38	male	2.26194	224	157.1	29.9	9.2	48	114	79	DCMP	2	NYHA≦2	1	yes	no	no	no	no	no	yes	yes	yes	yes	no	no	poor	179.9	119.1	33.8	9	179.2	218.7	154.7	29.3	232.2	174.8	24.7201	5.82	399	0	no	no	no
67	male	1.48679	240	168.2	29.9	10	77	128	74	MI	2	NYHA≦2	5	no	no	no	yes	no	yes	yes	yes	yes	yes	no	no	fair	185.9	116.5	37.3	12	182.9	220.5	155.3	29.6	258.5	187.4	27.5048	7.16	304	0	no	no	no
65	female	1.41185	226.6	158.4	30.1	8.7	76	107	67	Secondary CM	2	NYHA≦2	5	no	no	no	yes	no	no	yes	yes	no	no	no	no	fair	151.3	102.2	32.4	11.3	153.1	194.5	148.8	23.5	241	177	26.556	9.64	2078	1	no	no	no
65	female	1.44338	187.1	130.5	30.3	10.6	79	125	69	DCMP	2	NYHA≦2	4	yes	yes	no	no	no	yes	no	yes	yes	yes	no	no	poor	140	92	34.3	9.1	139	149	101	32.2	206	159	22.8155	8.61	2594	0	no	no	no
70	male	1.78396	235.2	164	30.3	8.5	72	129	61	DCMP	2	NYHA≦2	5	yes	no	no	no	yes	no	yes	yes	yes	yes	yes	no	fair	170.3	127.7	25	8.2	170.1	206.2	161.1	21.9	275.8	217	21.3198	8.29	1926	0	no	no	no
77	male	1.61056	125.6	87	30.7	7.6	86	95	58	Secondary CM	2	NYHA≦2	4	yes	no	no	no	yes	no	yes	no	yes	yes	no	yes	excellent	95.5	64.5	32.5	7.9	94.7	111.3	80.4	27.8					1376	0	no	no	no
61	female	1.7	220.7	152.9	30.7	11.5	75	148	85	DCMP	1	NYHA≦2	2	yes	no	no	no	no	no	no	no	no	no	no	no	fair	205.8	146.3	28.9	11.4	206.3	210.3	146.6	30.3	204	151	25.9804	10	489	0	no	no	no
68	female	1.67199	184.5	127.7	30.8	8.8	60	180	108	ICM	2	NYHA≦2	7	yes	yes	yes	yes	yes	yes	yes	yes	yes	no	no	no	excellent	147.2	95.5	35.1	9	145.9	182.6	126.6	30.7	185.6	122.7	33.8901	7.28	877	0	no	no	no
79	male	1.52425	198.5	137	31	10.8	70	134	67	ICM	2	NYHA≦2	7	yes	yes	yes	yes	yes	no	yes	yes	no	no	no	no	excellent	155.4	98.1	36.9	11.3	149.3	176.2	120.6	31.6	221.3	156.1	29.4623	9.52	963	1	no	no	no
64	male	1.89451	199.6	137.7	31	6.9	89	102	68	DCMP	2	NYHA≦2	4	no	no	yes	no	no	no	yes	yes	yes	yes	no	yes	excellent	151.3	103.1	31.9	8.1	148.4	188.1	142.7	24.1	234.5	200.7	14.4136	1.78	1895	0	no	no	no
73	male	1.70604	261.9	180.6	31	10.3	66	150	65	ICM	1	NYHA≦2	6	yes	yes	yes	yes	yes	no	yes	yes	no	no	no	no	fair	221.5	145	34.5	10.8	221.5	236.6	154.8	34.6	260.3	209.2	19.6312	5.14	385	0	no	no	no
91	female	1.41136	88.8	61.1	31.1	6.9	65	121	62	ICM	3	NYHA≧3	10	no	yes	no	yes	yes	no	yes	yes	yes	no	no	no	fair	78.6	47.2	39.9	7	75.2	82.1	53.1	35.3	99.3	71.7	27.7946	2.94	83	0	no	no	no
74	male	1.7966	116	79.9	31.2	6.7	103	108	64	MI	3	NYHA≧3	8	yes	yes	yes	yes	yes	yes	yes	yes	yes	yes	no	yes	excellent	105.3	76.8	27.1	6.2	103	119.4	88.4	26	151.9	117.39	22.7189	3.8	471	1	no	no	no
68	male	1.53043	229.6	157.9	31.2	10.1	68	95	57	Secondary CM	2	NYHA≦2	4	yes	yes	yes	no	no	no	yes	yes	yes	yes	no	no	excellent	159.3	100.5	36.9	11.7	167.2	190.5	131.6	30.9	246.1	199.9	18.7729	6.79	1533	0	no	no	no
70	male	1.36941	189.1	129.9	31.3	10.9	51	165	78	IHD	2	NYHA≦2	10	yes	no	no	yes	yes	yes	yes	yes	no	no	no	no	excellent	128.3	82.7	35.6	9.6	129.4	171.1	116.6	31.8	257.4	184.9	28.1663	6.77	756	0	no	no	no
52	female	1.46325	91.7	62.7	31.6	10.8	60	109	65	Secondary CM	2	NYHA≦2	2	no	no	no	no	no	no	yes	yes	yes	yes	no	yes	poor	81	51.4	36.5	11	79.6	90.3	62.1	31.3	121.2	81.1	33.0858	11.5	1800	0	no	no	no
34	male	2.05629	145.5	99.2	31.8	7.1	87	125	92	Secondary CM	1	NYHA≦2	3	yes	yes	yes	no	yes	no	yes	yes	yes	no	no	no	fair	99.4	73.7	25.8	5.4	97.5	139.3	105.4	24.4	130.9	106.4	18.7166	5.05	68	0	no	no	no
62	male	1.55778	166.1	112.6	32.2	11.5	69	99	66	Secondary CM	3	NYHA≧3	3	yes	no	no	no	yes	no	yes	yes	yes	yes	no	no	fair	120.4	63.1	47.6	12.9	117.7	141.4	85.3	39.6	199.7	150	24.8873	9.06	671	0	no	no	no
85	female	1.27366	186.2	125.9	32.4	9.5	54	111	47	ICM	3	NYHA≧3	10	no	yes	yes	yes	yes	no	yes	yes	yes	no	no	no	excellent	121.7	70.4	42.2	9.2	119.5	174.8	126.1	27.9	210.1	150.8	28.2247	7.06	205	1	no	no	no
84	male	1.7282	176	118.8	32.5	11.5	72	122	65	MI	2	NYHA≦2	7	no	no	no	yes	yes	no	no	yes	yes	yes	no	yes	fair	137.4	90.8	33.9	11.8	135.4	147.6	102.3	30.7	163.9	116.3	29.0421	7.89	363	1	no	no	no
39	female	2.05913	171.1	115.3	32.6	10.1	59	113	75	DCMP	2	NYHA≦2	2	yes	yes	no	no	no	no	yes	yes	yes	yes	no	no	poor	181.7	121.1	33.4	9.7	178.8	190.3	124.7	34.5	151.99	108.37	28.6993	9.04	1283	0	no	no	no
74	male	1.55596	70.6	47.3	33	7.4	86	122	81	Secondary CM	2	NYHA≦2	9	yes	yes	yes	no	yes	no	yes	yes	yes	yes	no	yes	fair	79.5	51.3	35.4	8.3	76.7	81.4	53.5	34.3	90.8	69	24.0088	6.04	157	0	no	no	no
73	female	1.28236	132.4	88.8	33	10.7	44	173	90	Secondary CM	2	NYHA≦2	4	yes	no	no	no	yes	yes	yes	yes	yes	no	no	no	excellent	107.9	67.9	37.1	11.1	106.5	129.5	85.6	33.9	132.7	86.8	34.5893	7.85	745	0	no	no	no
57	male	1.49861	121.5	80.9	33.4	11.5	76	116	64	Secondary CM	1	NYHA≦2	2	no	no	no	no	no	no	no	yes	yes	no	no	no	fair	94.2	60.1	36.1	13	93.3	125.1	89.8	28.2	116	87	25	9.8	1477	0	no	no	no
50	male	1.60511	147.3	98.1	33.4	11	87	103	83	VHD	2	NYHA≦2	2	no	no	no	no	no	no	yes	yes	yes	yes	no	yes	excellent	135	83.9	37.9	10.2	132.6	165.9	111.5	32.8	210.6	143.3	31.9563	11.38	623	0	no	no	no
46	male	1.80509	212.6	141.1	33.6	9.9	80	109	73	MI	2	NYHA≦2	6	no	no	no	yes	yes	no	yes	yes	yes	yes	no	no	excellent	149.4	71.2	52.3	10.7	148.6	174.5	101.4	41.9	256.8	187.6	26.947	5.18	756	0	no	no	no
43	female	1.34299	109.4	71.8	34.4	12.7	34	101	61	DCMP	3	NYHA≧3	3	no	yes	no	no	no	no	yes	yes	yes	yes	yes	no	fair	87.9	58	34.1	11.4	87.2	93.8	63.4	32.4	135	88	34.8148	11.58	30	1	no	no	no
72	male	1.45249	142.9	93.6	34.5	8.4	60	120	57	MI	2	NYHA≦2	14	yes	yes	yes	yes	no	no	yes	yes	no	no	no	no	excellent	119.6	76.1	36.4	9.4	117.6	145.7	100.8	30.8	188	131	30.3191	9.79	253	1	no	no	no
63	female	1.25831	203	133	34.5	12.7	53	143	79	Secondary CM	2	NYHA≦2	3	yes	no	yes	no	yes	no	yes	yes	yes	no	yes	no	excellent	137.7	86.7	37.8	12.3	138.2	162.3	105.5	35	238.8	158	33.8358	13.5	1302	0	no	no	no
69	female	1.37981	298.8	196.7	34.9	8.6	73	149	48	VHD	2	NYHA≦2	3	yes	no	no	no	no	no	no	yes	yes	yes	no	yes	excellent	246.1	158.3	35.7	9.6	240.4	278.3	192.7	30.8	348	253	27.2989	13.78	2929	0	no	no	no
69	female	1.44818	155.3	100.3	35.4	12.4	85	133	73	IHD	2	NYHA≦2	4	yes	yes	yes	yes	yes	no	yes	no	yes	yes	no	no	excellent	106	63.3	40.3	13.7	106.8	134.5	86.3	35.9	164.8	115.1	30.1578	8.02	749	0	no	no	no
80	male	1.50591	123.3	79.5	35.5	12	69	165	78	DCMP	2	NYHA≦2	8	no	yes	yes	no	no	no	yes	yes	yes	yes	no	no	excellent	89.9	55.3	38.5	11	87.6	108.4	71.4	34.1	101.1	73.5	27.2997	5.64	647	0	no	no	no
34	male	1.73606	199.1	128.5	35.5	14.8	63	106	60	DCMP	2	NYHA≦2	1	no	no	no	no	no	no	yes	yes	no	no	no	no	excellent	154.8	81.1	47.6	17.2	155.5	178.3	113.5	36.3	217	142	34.5622	13.76	223	0	no	no	no
79	male	1.52998	121.6	78.4	35.6	9.7	80	119	75	IHD	2	NYHA≦2	6	yes	no	yes	yes	no	no	yes	no	no	no	no	no	fair	89.6	52.6	41.3	9.8	88.2	107.7	71.2	33.9	143	104	27.2727	6.71	371	0	no	no	no
83	female	1.03749	106.7	68.5	35.8	8.8	82	129	59	ICM	3	NYHA≧3	7	yes	no	no	no	yes	no	yes	yes	yes	yes	no	yes	excellent	84.8	51.5	39.3	10.4	81.1	106.7	76.5	28.3	118.6	85.2	28.1619	8.75	486	1	no	no	no
41	male	1.78909	113.2	72.4	36	12.5	73	112	61	MI	1	NYHA≦2	2	no	no	no	yes	yes	no	yes	no	yes	yes	no	no	fair	100.9	54.8	45.7	12.2	99.1	117.4	67	42.9	142.7	98.11	31.2474	10.15	1	0	no	no	no
66	male	1.81919	172.4	110.2	36.1	9.3	49	113	67	HCM	2	NYHA≦2	4	yes	yes	yes	yes	no	no	yes	yes	yes	yes	yes	no	fair	151.3	98.5	34.9	9.4	151.3	169.2	116.8	31					899	1	no	no	no
73	male	1.38062	117	74.6	36.2	9.3	53	117	72	MI	2	NYHA≦2	6	no	no	yes	yes	no	no	yes	yes	yes	yes	no	no	fair	80.9	42.4	47.6	10.8	79.7	99.2	65.3	34.2	154	102	33.7662	9.46	55	0	no	no	no
76	male	1.54434	137.8	87.6	36.4	9.8	91	146	62	ICM	1	NYHA≦2	13	no	yes	no	yes	yes	no	yes	yes	yes	no	no	yes	fair	112.6	75.9	32.6	9.9	109	120.9	78	35.5	171.4	113.9	33.5473	10.1	131	0	no	no	no
76	female	1.38293	162.1	102.5	36.8	13.8	68	177	84	VHD	3	NYHA≧3	4	no	no	no	no	no	no	no	no	no	no	no	no	poor	134	79.4	40.8	13.5	135.7	161.3	79.8	38.8	222	140	36.9369	11.98	2375	0	no	no	no
81	female	1.31846	149.6	94.3	37	10.8	75	165	51	Secondary CM	2	NYHA≦2	6	yes	no	no	no	yes	yes	yes	yes	yes	no	no	no	excellent	126.6	78.6	38	10.8	126.1	143.7	94.3	34.4	235.1	154.7	34.1982	8.72	374	1	no	no	no
83	male	1.62061	50.1	31.5	37.2	2.8	118	106	65	HCM	1	NYHA≦2	9	yes	no	no	yes	yes	no	no	yes	no	no	no	no	poor	100.2	84.2	15.9	2.1	101.4	101.4	70.5	30.5	75.2	54.2	27.9255	1.1	1	0	no	no	no
75	male	1.50462	143.4	90	37.2	8.5	45	136	67	Secondary CM	1	NYHA≦2	8	no	no	yes	no	yes	no	no	yes	no	no	yes	no	fair	117.7	71.3	39.5	4.2	117	139.6	91.7	34.3					2688	0	no	no	no
74	male	1.66333	181.4	113.8	37.3	11.8	71	138	73	Others	2	NYHA≦2	8	no	yes	no	no	yes	no	yes	yes	no	no	no	no	fair	188	119	36.7	11.3	185.6	200.3	130.9	34.7	179.8	128	28.8098	6.82	1533	0	no	no	no
77	male	1.3994	112.1	70.2	37.4	11.7	83	126	63	MI	2	NYHA≦2	7	no	yes	yes	yes	yes	no	no	yes	yes	no	no	no	fair	95	52.8	44.4	13.5	94.5	107.3	69.3	35.5	156	100	35.8974	12.93	501	0	no	no	no
60	male	1.85667	169	105.7	37.5	10.4	60	133	68	DCMP	2	NYHA≦2	3	no	no	no	no	no	no	no	yes	no	no	no	no	fair	121.2	65	46.4	11	119	136.8	86.1	37.1	181.9	128.3	29.4667	9.44	130	1	no	no	no
63	male	1.73109	157.4	97.7	38	14.6	73	141	77	MI	1	NYHA≦2	12	no	yes	no	yes	no	no	no	yes	no	no	no	no	fair	133	61.4	53.8	16.1	133	161	68.5	57.5	182	105	42.3077	15.24	1051	0	no	no	no
80	male	1.48174	171.7	106.1	38.2	14.2	49	129	74	DCMP	2	NYHA≦2	5	no	no	yes	no	no	no	yes	yes	no	no	no	no	fair	100.5	54.8	45.5	14.1	100.6	137.3	91.3	33.5	168.9	118.1	30.077	9.24	1281	0	no	no	no
61	female	1.42829	61.3	37.6	38.6	18.6	72	77	52	Secondary CM	2	NYHA≦2	5	yes	no	no	no	yes	no	yes	no	no	no	no	no	poor	67.6	38.1	43.7	15.9	64.4	68.9	41.3	40	86	47	45.3488	13.67	636	0	no	no	no
72	male	1.68655	100.1	61.4	38.7	11.1	74	122	60	MI	2	NYHA≦2	8	yes	yes	yes	yes	no	yes	yes	yes	yes	no	yes	no	poor	115.3	64.8	43.8	9.6	115.9	128.2	81.7	36.3	188	129	31.383	9.94	99	1	no	no	no
68	male	1.8262	181.1	110.9	38.8	11.5	49	119	91	Secondary CM	1	NYHA≦2	7	yes	no	yes	no	yes	no	yes	no	no	no	no	no	excellent	111	57.9	47.8	12.9	109.1	141.6	92	35	209.3	147.8	29.3837	11.41	843	0	no	no	no
76	male	1.98508	324.6	198.2	38.9	13.4	67	105	54	Secondary CM	1	NYHA≦2	5	yes	yes	no	no	no	no	yes	yes	yes	yes	no	no	poor	241.9	142.2	41.2	14.5	239.6	318.5	199.3	37.4	427	333	22.0141	9.16	662	0	no	no	no
74	male	1.75768	194.5	118.2	39.2	11.6	58	146	83	MI	2	NYHA≦2	6	no	yes	yes	yes	yes	no	yes	yes	yes	no	no	no	poor	126.9	61.4	51.6	15.5	123.4	171.4	103.9	39.4	193.2	119.9	37.94	12.4	479	0	no	no	no
72	male	1.65008	203	123.4	39.2	10.7	48	152	76	HCM	2	NYHA≦2	4	no	no	no	no	no	no	no	yes	yes	no	yes	no	fair	137.7	60.4	56.1	12.1	132	149.6	85.6	42.8					373	1	no	no	no
80	male	1.71026	121.8	73.5	39.6	10.6	57	114	60	MI	2	NYHA≦2	6	yes	no	yes	yes	yes	no	yes	yes	no	no	no	no	fair	99.9	47.9	52.1	13	98.9	105.3	60.5	42.5	146.3	86.3	41.0116	11.03	1054	0	no	no	no
68	female	1.56932	165.2	99.8	39.6	12.4	68	138	77	Secondary CM	2	NYHA≦2	5	no	yes	yes	no	no	no	yes	yes	no	no	no	no	fair	133.2	64.3	51.8	13.3	129.3	156.5	102.7	34.4	146.8	114.8	21.7984	6.28	1018	0	no	no	no
78	male	1.87291	240.7	145	39.7	11.5	69	143	54	VHD	2	NYHA≦2	5	no	no	no	yes	yes	no	yes	yes	yes	yes	no	no	fair	204.6	120.7	41	10.4	195.3	246	161.1	34.5	270.1	160.6	40.5405	12.06	1467	0	no	no	no
87	male	1.32288	89.8	54	39.9	9	114	123	70	Others	2	NYHA≦2	10	yes	yes	no	no	no	no	yes	yes	yes	yes	no	yes	excellent						79	50.6	36	99.9	70.1	29.8298	8.33	11	0	yes	no	no
79	male	1.50555	161.9	97.3	39.9	15.2	74	136	62	ICM	1	NYHA≦2	5	yes	yes	no	no	no	no	yes	yes	yes	yes	no	no	fair	120.7	58.7	51.3	16.2	121.6	148.9	79.2	46.8	161.6	102.3	36.6955	10.07	609	0	no	no	no
50	male	1.94365	173	104	39.9	7.2	61	121	76	IHD	1	NYHA≦2	4	yes	yes	yes	yes	yes	no	yes	yes	yes	yes	no	no	fair	116.9	71.5	38.8	7.1	116.2	156.4	89.3	42.9	171.7	119	30.6931	3.63	89	0	no	no	no
75	male	1.55367	86.5	51.9	40	11.5	81	111	68	Secondary CM	3	NYHA≧3	4	no	no	no	no	yes	no	no	no	yes	yes	no	no	excellent	76.6	50	35.1	9.5	73.8	86.4	58.7	32	93	67	27.957	6.9	159	1	no	no	no
68	male	1.73638	145.3	87.2	40	14.6	60	137	76	VHD	1	NYHA≦2	5	yes	no	no	no	yes	no	no	yes	yes	no	no	no	fair	141.2	83.5	40.9	13.1	141	158.4	96.2	39.3	225.9	150.4	33.4219	9.27	149	1	no	no	no
77	male	1.63044	304	182.5	40	13.2	58	111	47	Secondary CM	2	NYHA≦2	4	yes	no	no	no	no	no	yes	yes	yes	no	no	yes	fair	212.9	122.7	42.4	11.5	210.4	252.3	157.9	37.4	355	211	40.5634	12.27	2262	0	no	no	no
71	female	1.51987	133.1	79.6	40.2	8.2	58	159	80	MI	1	NYHA≦2	4	yes	no	no	no	yes	yes	no	no	no	no	no	no	fair	107.3	54.2	49.4	13.2	104.3	120.8	75.8	37.2	119.3	69.2	41.995	8.3	91	0	no	no	no
64	male	1.61555	160.4	95.4	40.5	11.5	53	118	69	MI	1	NYHA≦2	4	no	yes	yes	yes	no	no	yes	yes	yes	yes	no	no	fair	115.9	56.6	51.2	12.6	115	143.2	94.7	33.9	160	110	31.25	5.93	1834	0	no	no	no
62	female	1.39104	161.6	96.2	40.5	9.4	78	121	57	ICM	2	NYHA≦2	9	yes	yes	yes	yes	yes	no	yes	yes	no	no	no	no	poor	116.7	68	41.7	12.3	115.7	145.8	98.8	32.3	150	97	35.3333	8.39	1105	1	no	no	no
69	female	1.28668	149.2	88.4	40.7	10	54	163	103	VHD	2	NYHA≦2	3	yes	no	no	no	no	no	yes	yes	no	no	yes	no	fair	141.9	78.7	44.5	10.5	138.6	143	86.7	39.3	163	98	39.8773	11.51	2876	0	no	no	no
52	male	1.69082	173.4	102.8	40.7	9.6	67	121	67	MI	1	NYHA≦2	7	yes	yes	yes	yes	yes	yes	yes	yes	yes	no	no	no	fair	136.5	68.8	49.6	10.8	135	150.6	89.2	40.8	196	109	44.3878	10.74	1463	0	no	no	no
65	male	1.77608	159.8	94.5	40.9	10.9	77	129	80	MI	2	NYHA≦2	5	no	yes	yes	yes	no	no	yes	yes	yes	no	no	no	poor	131.3	65	50.5	11.8	130.1	151.8	84.8	44.1	204.3	150.1	26.5296	3.55	642	0	no	no	no
64	male	1.71553	149.3	88	41.1	13.9	58	118	67	Secondary CM	1	NYHA≦2	3	yes	no	no	no	no	no	no	yes	no	no	no	no	fair	114.3	64.2	43.8	13.3	114.1	146.4	91.6	37.4	160.3	95.3	40.549	12.22	2030	0	no	no	no
66	female	1.36931	92.8	54.6	41.2	16.9	84	149	88	Secondary CM	1	NYHA≦2	3	no	no	yes	no	no	no	no	no	no	no	no	no	fair	83.4	25.9	69	15.9	80.2	98.3	53.7	45.4	127	72	43.3071	15.99	2358	0	no	no	no
63	female	1.7127	151.6	89	41.3	14	86	144	91	DCMP	2	NYHA≦2	9	yes	no	no	no	yes	no	yes	yes	yes	yes	no	yes	fair	117.2	59.7	49	14	115.3	142	78.1	45	166.7	111.9	32.8734	9.95	909	0	no	no	no
73	male	1.75238	174.4	101.5	41.8	11.4	62	129	74	MI	2	NYHA≦2	6	no	yes	yes	yes	yes	no	yes	yes	no	no	no	no	fair	131.3	71	46	10.8	123.7	136.7	80	41.4	199.39	133.49	33.0508	10.32	710	0	no	no	no
65	male	1.61056	174.6	101.5	41.9	15.4	70	118	65	MI	2	NYHA≦2	6	yes	no	no	yes	yes	no	yes	yes	no	no	no	no	excellent	140.7	72.9	48.2	16.6	140.6	171.2	100.1	41.5	213.9	135.4	36.6994	12.85	415	0	no	no	no
87	female	1.51061	181.9	105.4	42.1	12.2	72	121	63	Secondary CM	2	NYHA≦2	5	yes	no	no	yes	yes	yes	yes	yes	yes	yes	no	no	excellent	107.8	50.3	53.3	14.8	107.9	166.8	102.7	38.4	219.7	141.8	35.4574	12.23	1	0	no	no	no
63	male	1.67829	129.6	74.9	42.2	10.8	69	134	73	ICM	2	NYHA≦2	7	yes	yes	yes	yes	yes	no	yes	yes	yes	yes	no	yes	poor	109.9	64.4	41.4	10.3	106.4	110.3	60.5	45.1	100.9	66.6	33.9941	8.3	1102	1	no	no	no
67	male	1.52971	93.3	54	42.2	15.2	59	116	73	Others	1	NYHA≦2	4	no	yes	yes	no	no	no	no	no	no	no	no	no	fair	87.1	36.1	58.5	14.1	84.8	99.7	53.6	46.2	93	58	37.6344	11.55	2262	0	no	no	no
75	female	1.42712	245.2	141.3	42.4	13.5	66	193	68	VHD	2	NYHA≦2	3	yes	no	yes	no	no	yes	no	yes	yes	no	no	no	excellent	160.9	75.7	52.9	13.4	159.7	212.3	131.3	38.1	325	207	36.3077	11.87	3002	0	no	no	no
66	male	1.57321	97.2	55.9	42.5	12.2	62	155	86	MI	3	NYHA≧3	6	yes	no	yes	yes	yes	no	yes	yes	no	no	no	no	excellent	92.9	53.1	42.8	10.2	92.9	92.6	51.3	44.7	99.21	58.55	40.9838	11.29	530	0	no	no	no
65	female	1.34299	114.1	65.6	42.5	14.4	56	125	75	MI	2	NYHA≦2	7	yes	no	no	yes	no	no	yes	yes	no	no	no	no	excellent	93	41.4	55.5	16	93	95.9	47.6	50.4	115	67	41.7391	14.25	2265	0	no	no	no
68	female	1.65831	157.2	90	42.7	9.9	71	175	77	ICM	2	NYHA≦2	4	yes	yes	yes	yes	no	no	yes	yes	yes	yes	no	no	fair	125.6	67.1	46.6	11.3	124.5	142.4	76.1	46.6	211.9	151.5	28.504	5.28	209	0	no	no	no
55	male	1.66333	205.1	117.3	42.8	17.1	56	119	68	MI	1	NYHA≦2	4	no	yes	yes	yes	no	no	yes	yes	no	no	no	no	excellent	138.6	59.4	57.1	17.9	128.4	157.9	87.4	44.7	205.2	125.2	38.9864	14.9	1025	0	no	no	no
73	male	1.64317	133.9	76.2	43.1	12.9	57	119	69	MI	1	NYHA≦2	5	yes	no	yes	yes	no	no	yes	yes	no	no	no	yes	fair	96.2	48.7	49.4	12.3	93	100.3	50.7	49.5	120.67	81.11	32.7836	10.08	1155	0	no	no	no
76	female	1.35554	72.9	41.4	43.2	14.5	60	141	79	VHD	2	NYHA≦2	6	yes	yes	no	no	yes	no	yes	no	yes	no	yes	no	fair	69.7	38.1	45.3	13.4	68.6	75.1	43.1	42.6	111.8	75.5	32.4687	11.89	1015	0	no	no	no
68	male	1.90861	184.7	104.1	43.6	7.6	85	148	71	IHD	2	NYHA≦2	3	yes	no	yes	yes	no	no	yes	yes	yes	yes	no	yes	fair	157.6	90.1	42.9	8.6	148.6	160.5	93.5	41.8					564	0	no	no	no
29	female	1.30703	124.7	70.2	43.7	16.8	56	106	66	Secondary CM	1	NYHA≦2	1	yes	no	no	no	no	no	yes	yes	yes	yes	no	no	fair	110	47	57.2	16.5	108.3	115.8	67.2	42	151	79	47.6821	16.83	2884	0	no	no	no
51	female	1.76761	115.2	64.7	43.8	6.5	76	182	107	HCM	1	NYHA≦2	3	yes	yes	yes	no	no	yes	no	yes	yes	no	no	no	fair	202.4	128.8	36.4	3.8	193.1	194.9	114.1	41.5	115	69.8	39.3043	7.55	1408	0	no	no	no
69	male	1.78029	180.5	101.5	43.8	14.3	58	148	71	ICM	2	NYHA≦2	11	yes	yes	yes	yes	yes	no	no	yes	no	no	no	no	fair	128.4	64.5	49.7	14	128.3	146.7	79.2	46	212.3	154.8	27.0843	8.96	943	1	no	no	no
57	male	1.98223	208.7	117	43.9	14.4	50	142	90	Secondary CM	1	NYHA≦2	3	yes	no	yes	no	no	no	yes	yes	yes	yes	no	no	fair	162.2	76.9	52.6	15	155.4	191.2	106.8	44.2	217.9	157.9	27.5356	8.74	336	0	no	no	no
49	female	1.68893	105	58.3	44.4	15.8	70	101	55	Secondary CM	2	NYHA≦2	0	no	no	no	no	no	no	yes	yes	yes	yes	no	no	poor	91.4	46.9	48.7	16.6	91.4	104.6	64.6	38.3	178.9	103.9	41.9229	16.58	1823	0	no	no	no
80	female	1.38082	106.5	59.3	44.4	12.2	75	120	57	MI	2	NYHA≦2	6	no	no	yes	yes	no	no	yes	yes	no	no	no	no	fair	70.7	38.5	45.6	11.1	70.8	87.7	55.4	36.8	111.6	76.3	31.6308	6.9	2415	0	no	no	no
49	male	2	113.1	62.9	44.4	7.5	77	134	76	IHD	1	NYHA≦2	3	yes	yes	yes	yes	yes	yes	yes	yes	yes	yes	no	no	fair	121.8	71.2	41.6	7.2	124.6	128.3	71.6	44.2	83.5	51.1	38.8024	5.5	334	1	no	no	no
57	male	1.91282	113.8	63	44.6	12.9	73	145	98	IHD	2	NYHA≦2	3	yes	no	no	no	no	no	no	no	no	no	yes	no	fair	118.4	58.2	50.8	15.1	115.3	125.2	72.9	41.8	152	88	42.1053	12.34	201	0	no	no	no
76	male	1.73646	102	56.4	44.7	15.5	60	143	72	Secondary CM	1	NYHA≦2	4	no	yes	yes	yes	yes	no	yes	no	no	no	no	no	poor	105.4	55.1	47.7	15	105	105	58	44.8	172.1	105.5	38.6984	13	1036	1	no	no	no
61	male	1.80555	340.1	188	44.7	14.5	63	156	78	VHD	2	NYHA≦2	3	yes	no	no	no	no	no	yes	yes	yes	yes	no	no	fair	202.8	101.3	50	15.6	201.7	261.7	137.1	47.6	391.17	266.57	31.8532	9.9	1150	0	no	no	no
86	male	1.77576	93.9	51.9	44.8	10.8	62	104	60	Secondary CM	2	NYHA≦2	6	yes	no	no	no	yes	no	yes	yes	yes	no	no	yes	fair	81.2	44.1	45.6	10.5	80.3	102.7	58.7	42.8	120.5	81.7	32.1992	8.67	737	1	no	no	no
68	female	1.5	120.6	66.1	45.2	15.6	56	104	72	Secondary CM	1	NYHA≦2	4	no	yes	yes	no	no	no	yes	yes	yes	yes	no	no	excellent	115.9	57.5	50.4	13.1	110.8	114.2	59.7	47.7	151.6	96	36.6755	14.2	0	0	no	no	no
66	female	1.77482	176	99.4	45.2	13.9	76	138	64	VHD	2	NYHA≦2	7	yes	yes	yes	no	yes	yes	no	yes	yes	no	no	no	fair	148.9	71.9	51.7	13.8	148.1	162.5	89.8	44.7	231.6	141.5	38.9033	13.9	1541	0	no	no	no
75	male	1.52516	103.3	56.5	45.3	10.1	67	130	79	MI	2	NYHA≦2	7	yes	no	yes	yes	yes	no	yes	yes	no	no	no	no	excellent	73.6	31.7	56.9	12.5	70.3	77.6	41.8	46.1	98.1	58.1	40.7747	8.33	948	0	no	no	no
78	male	1.92065	220.2	120.2	45.4	12.6	63	137	69	Secondary CM	2	NYHA≦2	5	yes	yes	no	yes	no	yes	yes	yes	yes	no	no	no	fair	165.7	93.1	43.8	10.1	165.8	196.5	136.6	30.5	187.7	136.9	27.0645	6.75	769	0	no	no	no
67	female	1.46059	189.5	103.1	45.6	13.6	63	165	86	Secondary CM	2	NYHA≦2	4	yes	yes	no	no	yes	no	no	yes	yes	yes	no	no	excellent	163.7	82.3	49.7	12.9	163.9	178.6	94.2	47.2	230.9	151.1	34.5604	10.03	657	0	no	no	no
80	female	1.42887	206	112	45.6	15.1	55	151	76	VHD	2	NYHA≦2	5	yes	no	no	no	yes	no	no	yes	yes	yes	no	no	fair	134.6	52.3	61.1	14.8	127.8	170.8	94.1	44.9	194.4	116.5	40.072	12.65	497	0	no	no	no
68	male	1.90861	123	66.5	45.9	9	96	162	80	MI	2	NYHA≦2	3	yes	no	yes	yes	no	no	yes	yes	no	no	no	yes	fair	136.7	90.1	34.1	7	136.5	147.1	97.8	33.5	174.4	127.8	26.7202	6.21	760	0	no	no	no
72	female	1.40949	120.3	64.9	46	17.7	64	172	105	DCMP	2	NYHA≦2	5	no	no	no	no	no	no	yes	yes	yes	no	no	yes	fair	104.5	49.5	52.6	15.7	105.9	131.5	79.8	39.4	159	94	40.8805		247	0	no	no	no
66	male	1.85278	147.3	79.6	46	18.3	81	149	76	VHD	2	NYHA≦2	4	yes	no	yes	no	yes	yes	no	no	yes	yes	no	no	poor	122.6	62.5	49.1	16.3	122	138.2	71.1	48.5	202	102.1	49.4554	17.11	550	0	no	no	no
64	male	1.40278	106.4	57.3	46.2	13	91	123	79	Secondary CM	1	NYHA≦2	3	no	no	no	no	no	no	no	no	no	no	no	no	fair	88.7	46.8	47.3	13.7	89.2	90.6	48.4	46.6	123.9	73.1	41.0008	10.82	462	0	no	no	no
56	female	1.59661	115.6	62.2	46.2	14.7	79	109	73	Secondary CM	1	NYHA≦2	1	yes	no	yes	yes	no	yes	no	yes	no	no	no	no	poor	113.9	56.2	50.7	14.1	112.7	140	76.5	45.3	168.4	96.4	42.7553	12.04	69	1	no	no	no
79	male	1.45879	151.2	81.3	46.2	11.8	60	136	66	VHD	2	NYHA≦2	7	yes	yes	no	yes	yes	no	yes	yes	yes	no	no	no	excellent	114.3	56.1	50.9	13.2	113.5	127.8	77.5	39.4	146	101	30.8219	8.69	1489	0	no	no	no
73	male	1.81483	107.2	57.6	46.3	11.2	62	145	97	MI	2	NYHA≦2	11	yes	no	yes	yes	no	no	yes	yes	no	yes	no	yes	fair	84.5	38.8	54.1	10.1	81.2	101.1	50	50.5	99.8	76.6	23.2465	5.93	818	0	no	no	no
81	male	1.5	31.3	16.8	46.4	18.4	77	122	69	Others	3	NYHA≧3	6	no	yes	no	no	yes	no	no	no	no	no	no	yes	poor	55.8	33.2	40.6	11.2	53.1	54.1	27.1	49.9	44.5	22.7	48.9888	11.73	1221	0	no	no	no
88	female	1.31814	68.2	36.6	46.4	16	66	127	61	MI	2	NYHA≦2	6	no	no	yes	yes	yes	no	yes	yes	no	no	no	no	poor	61.6	32.5	47.3	13.7	61	74	40.8	44.9	103.8	59.7	42.4855	14.87	545	1	no	no	no
76	female	1.36941	106.4	57	46.4	17.6	64	107	59	Secondary CM	2	NYHA≦2	5	no	no	yes	no	no	no	yes	yes	no	no	no	no	excellent	97	41.3	57.4	16.5	93.7	108.8	56.8	47.8	133.4	75.1	43.7031	10.15	19	0	no	no	no
67	male	1.33292	96.3	51.5	46.5	15	88	118	70	Secondary CM	2	NYHA≦2	4	no	no	no	no	no	no	yes	no	no	no	no	yes	fair	75	39.3	47.6	12.8	75	81.2	42.5	47.6	82.4	61.5	25.3641	7.69	1221	0	no	no	no
59	male	1.68388	128.4	68.6	46.6	14.9	69	149	90	IHD	1	NYHA≦2	2	no	no	no	no	no	no	no	no	no	no	no	no	fair	103.7	46.2	55.4	10.9	109	129.5	69.1	46.6	152	86	43.4211	9.88	1084	0	no	no	no
76	male	1.52971	165.2	88	46.7	11.7	69	136	66	MI	2	NYHA≦2	5	yes	no	no	yes	yes	no	yes	yes	yes	yes	no	yes	fair	121.1	57.8	52.3	11.5	118.3	143.7	86.4	39.9	194.6	155.1	20.298	5.23	2157	0	no	no	no
61	male	1.55403	245.8	130.6	46.9	13.5	56	156	63	Secondary CM	1	NYHA≦2	3	yes	no	yes	no	yes	no	yes	yes	yes	yes	no	no	excellent	145.9	69.1	52.6	14.4	141.5	173.5	90.9	47.6	293.6	170.2	42.03	12.93	1673	0	no	no	no
83	female	1.43836	105.4	55.9	47	16	73	156	78	Others	1	NYHA≦2	5	yes	no	yes	no	yes	no	no	yes	no	no	no	no	fair	91	45.3	50.2	15.2	87.3	109.2	62.3	43	79.1	47.8	39.5702	9.87	1120	0	no	no	no
71	female	1.84097	148.1	78.5	47	11.1	75	149	72	MI	2	NYHA≦2	5	yes	no	yes	yes	yes	yes	yes	yes	no	no	no	no	fair	125.1	70.3	43.8	11.5	121.2	149.8	84.6	43.5	230.3	153.2	33.4781	10.36	581	0	no	no	no
73	male	1.71804	78	41.2	47.2	14.1	61	150	85	MI	1	NYHA≦2	5	yes	no	yes	yes	yes	no	yes	yes	no	no	no	yes	poor	62.7	27.3	56.4	14.7	62	72.4	36.1	50.2	91.4	55.2	39.6061	12.81	763	0	no	no	no
56	male	1.80939	117.2	61.8	47.3	14.3	61	114	76	IHD	1	NYHA≦2	3	yes	yes	yes	yes	yes	no	no	yes	no	no	no	no	poor	109.5	52	52.5	14.8	107.7	116	57.6	50.3					107	0	no	no	no
59	male	1.95619	179.4	94.3	47.4	15.2	63	172	96	Secondary CM	1	NYHA≦2	2	no	no	no	no	yes	no	no	no	no	no	no	no	fair	136.3	54.4	60.1	16.6	131.1	145.6	58.4	59.9	222.4	133.1	40.1529	15.09	735	0	no	no	no
72	male	1.72562	148.8	78.2	47.5	13.6	51	123	69	MI	1	NYHA≦2	5	no	no	yes	yes	yes	no	yes	yes	no	no	no	no	fair	105	37.6	64.2	14.4	101.7	120.9	56.4	53.4	155.7	96.7	37.8934	9.7	256	0	no	no	no
69	male	1.69222	113.3	59.4	47.6	13.1	55	82	53	MI	2	NYHA≦2	5	yes	no	yes	yes	yes	yes	yes	no	yes	yes	no	no	fair	87.8	40.3	54.1	14	86.9	106.4	55.1	48.2	134.1	99.9	25.5034	8.14	650	0	no	no	no
77	female	1.29099	210.8	109.9	47.9	14.4	62	145	68	Secondary CM	3	NYHA≧3	10	no	no	no	no	no	no	yes	yes	yes	yes	no	no	fair	138.2	46.6	66.3	13	135.5	180.1	86.4	52.1	173.8	109.6	36.939	11.02	511	0	no	no	no
56	male	1.69082	169.4	88	48.1	15.1	44	131	67	MI	1	NYHA≦2	5	yes	yes	no	yes	no	no	yes	yes	no	no	no	no	fair	119.7	50.6	57.7	17.8	115.1	135.8	64.4	52.5	164.3	108.13	34.1875	9.19	847	0	no	no	no
65	male	1.73333	107.7	55.8	48.2	13.4	64	89	60	MI	1	NYHA≦2	3	no	no	yes	yes	no	no	yes	yes	no	no	no	no	poor	109.7	45.9	58.2	13.9	104.3	112.2	63.2	43.7	127	94	25.9843	9.94	1452	0	no	no	no
56	male	1.78139	167	86.5	48.2	14.7	63	167	90	Secondary CM	2	NYHA≦2	2	yes	no	no	no	yes	yes	yes	yes	yes	yes	no	no	excellent	154	70.6	54.1	15	152.4	159.3	73.2	54	211.7	123.4	41.71	13.5	389	0	no	no	no
88	male	1.34299	93.1	48.1	48.3	10.7	73	104	58	Secondary CM	3	NYHA≧3	11	yes	no	no	no	yes	no	no	no	no	no	yes	no	excellent	64.1	39.7	38.1	8.3	62.3	65.7	39	40.6	80.9	48.8	39.6786	9.71	532	0	no	no	no
67	male	1.87765	106.3	54.8	48.5	15	91	129	79	Secondary CM	1	NYHA≦2	5	no	no	no	no	no	yes	yes	yes	no	no	no	no	poor	73.4	31.1	57.6	14.3	73	78.7	38.6	51	62	40	35.4839	11.53	732	0	no	no	no
78	female	1.59426	124.1	63.7	48.7	11.9	78	178	75	Others	3	NYHA≧3	7	no	yes	no	no	yes	yes	yes	yes	yes	no	no	no	poor	103.9	54	48	12.8	103.9	126	75.4	40.2	138	81	41.3043	15.41	107	1	no	no	no
58	male	1.52971	124.6	63.8	48.8	15.2	65	163	97	Secondary CM	1	NYHA≦2	1	no	no	no	no	yes	no	yes	no	no	no	no	no	excellent	88.7	36.7	58.7	14.7	87	99.1	45.2	54.4	111.4	57.8	48.1149	13.23	0	0	no	no	no
80	female	1.2717	103.4	52.9	48.9	16.5	60	168	80	VHD	2	NYHA≦2	10	yes	no	no	no	yes	no	no	no	yes	no	no	no	fair	72.3	28.2	61	15.1	73.3	85.4	37.8	55.8	102.6	67.2	34.5029	10.2	518	0	no	no	no
70	male	1.50702	117.9	60.3	48.9	16.4	51	123	70	MI	1	NYHA≦2	6	yes	no	yes	yes	yes	no	yes	yes	no	no	no	no	fair	82.1	41.4	49.6	13.8	80.9	87.2	43.8	49.8	130.3	65.3	49.8849	19.5	413	0	no	no	no
66	male	1.50591	105.5	53.7	49.1	15.3	64	97	59	ICM	3	NYHA≧3	7	no	no	yes	yes	no	no	yes	yes	no	no	no	no	excellent	90	33.1	63.2	15.9	86	100.4	51.1	49.2	134	73	45.5224	14.91	630	0	no	no	no
85	male	1.59042	108.4	55.2	49.1	11.2	69	134	79	VHD	1	NYHA≦2	6	yes	no	no	no	no	no	no	yes	no	no	no	no	fair	99.3	39.8	59.9	11.7	98.3	104.3	49.6	52.4	116	51	56.0345	13.34	1704	0	no	no	no
77	male	1.40535	119.4	60.6	49.3	17.2	58	131	61	ICM	3	NYHA≧3	10	yes	yes	no	no	yes	no	yes	yes	yes	yes	no	no	fair	104.8	43.2	58.8	14.4	102.1	110.6	56.2	49.2	136	66	51.4706	15.76	1523	0	no	no	no
80	male	1.69181	119.4	60.3	49.5	14.4	69	121	64	MI	2	NYHA≦2	7	yes	no	no	yes	yes	no	yes	yes	no	no	no	no	poor	85.7	51.1	40.3	12.9	84.9	89.4	48.1	46.2	109.7	61.1	44.3026	13.94	341	0	no	no	no
63	male	1.74976	121.6	61.4	49.5	16	51	99	59	MI	2	NYHA≦2	3	yes	no	yes	yes	no	no	yes	yes	no	no	no	no	fair	110.9	43.7	60.6	15.1	110.4	110.4	64.5	41.6	109	68	37.6147	12.02	3048	0	no	no	no
75	male	1.5107	137.9	69.6	49.5	19.3	57	147	68	MI	2	NYHA≦2	6	yes	no	yes	yes	no	yes	yes	yes	no	no	no	no	fair	114.7	53.8	53.1	16.4	113.3	135	69.8	48.3	199	114	42.7136	16.56	238	1	no	no	no
79	male	1.57665	95.1	47.9	49.6	15.2	66	91	62	VHD	2	NYHA≦2	7	no	yes	yes	yes	no	yes	yes	no	no	no	no	yes	poor	73.6	31.1	57.7	16	69.6	84.3	40.6	51.8	136.5	80.1	41.3187	10.55	1718	0	no	no	no
66	male	1.74452	140.3	70.7	49.6	14.1	53	133	80	DCMP	1	NYHA≦2	2	no	no	no	no	no	yes	no	yes	no	no	no	no	fair	101.8	48.2	52.7	11.5	100.6	125.5	80	36.2	181.3	93.5	48.428	15.32	2411	0	no	no	no
55	male	1.88577	157.4	79	49.8	15.4	52	146	97	MI	1	NYHA≦2	3	yes	no	yes	yes	no	no	yes	no	no	no	no	yes	excellent	122.4	55.1	55	15.6	121.7	131.5	66.9	49.1					539	0	no	no	no
76	female	1.30809	155.5	77.8	50	14.5	62	97	65	DCMP	2	NYHA≦2	5	yes	yes	yes	no	no	yes	yes	yes	yes	yes	no	no	fair	119.2	55.5	53.4	12.4	119.8	143.9	83.2	42.2	184.6	118	36.078	12.37	981	1	no	no	no
80	male	1.76635	78.8	39.2	50.1	14.9	67	124	61	IHD	1	NYHA≦2	6	yes	yes	yes	yes	yes	no	yes	no	no	no	no	no	poor	100	53.1	46.9	15.4	96.6	108.5	56	48.4	85.7	46	46.3244	9.56	314	0	no	no	no
72	male	1.60693	93.6	46.7	50.1	12.8	77	141	66	Secondary CM	2	NYHA≦2	5	yes	no	no	no	no	yes	no	no	no	no	no	no	excellent	83.5	41.9	49.8	8.8	83.5	92.1	50.2	45.5	120.7	70.46	41.6239	11.44	1099	0	no	no	no
81	female	1.25831	100.2	50	50.1	17.8	66	166	64	Secondary CM	2	NYHA≦2	5	yes	no	no	no	no	no	no	no	no	no	no	no	fair	87.9	35.2	60	17.6	88.6	100.4	44.5	55.7	99.2	55.34	44.2137	13.99	189	0	no	no	no
44	male	1.65999	102.8	51.3	50.1	14.5	53	112	66	HCM	1	NYHA≦2	0	no	no	no	no	no	no	no	yes	no	no	no	no	poor	90.5	37.1	59.1	13.6	90.1	92.6	37	60	114.5	56	51.0917	13.11	4	0	no	no	no
16	male	1.75499	168.8	84.2	50.1	17.4	45	133	72	DCMP	1	NYHA≦2	1	no	no	no	no	no	no	no	no	no	no	no	no	fair	124.4	50.4	59.5	15.4	124	130.8	67.5	48.4	205	115.5	43.6585	15.32	1839	0	no	no	no
73	male	1.71804	74.8	37.2	50.2	13.4	62	135	75	MI	1	NYHA≦2	5	yes	no	yes	yes	no	no	yes	yes	no	no	no	yes	poor	72.3	32	55.7	15.8	66.7	73.5	35	52.5	87.9	62.6	28.7827	8.6	955	0	no	no	no
65	male	1.48492	141.9	70.6	50.2	13.7	64	160	71	IHD	1	NYHA≦2	4	yes	no	no	no	yes	no	no	yes	no	no	no	no	excellent	116.7	52.9	54.6	14.8	116.7	135.9	71.2	47.6	164.1	86.7	47.1664	11.36	0	0	no	no	no
41	female	1.62129	180	89.6	50.2	16.3	45	114	66	DCMP	1	NYHA≦2	1	no	no	no	no	no	no	no	no	no	no	yes	no	excellent	127.3	50.2	60.5	19.2	128.3	155.5	77.3	50.3	206.8	118.7	42.6015	14.41	1903	0	no	no	no
77	male	1.51548	112.9	56.2	50.3	13.3	61	155	67	MI	1	NYHA≦2	9	yes	no	yes	yes	no	no	yes	yes	no	no	no	no	excellent	77.3	35.5	54.1	13.1	76.9	92.9	48.5	47.8	132.7	77.5	41.5976	12.6	1464	0	no	no	no
69	male	1.55134	105.5	52.3	50.4	16.9	63	105	71	MI	1	NYHA≦2	4	yes	no	no	yes	no	no	yes	yes	no	no	no	no	poor	73.9	26.8	63.8	15.2	72.5	98.9	48.2	51.3	75	43	42.6667	13.2	591	0	no	no	no
64	male	1.72611	143.3	71	50.4	13.4	61	136	68	VHD	1	NYHA≦2	3	yes	no	yes	yes	yes	yes	yes	yes	no	no	yes	no	fair	163.6	72.7	55.5	14.5	163	178.2	92.6	48	96	60	37.5	8.9	2720	0	no	no	no
48	male	1.95256	157.9	78	50.6	16.1	59	119	74	DCMP	1	NYHA≦2	0	no	no	no	no	no	no	yes	no	no	no	no	no	poor	133.1	60.4	54.6	15.5	129.5	141.9	67.7	52.3	171.3	88.1	48.5698	17.21	536	0	no	no	no
32	male	1.94936	91.2	44.9	50.8	13.4	79	111	63	Others	2	NYHA≦2	0	no	no	no	no	no	yes	no	yes	no	no	no	no	fair	68.3	29.1	57.5	12.9	68.5	88.1	45.6	48.2	111.5	59.9	46.278	10.68	1599	0	no	no	no
16	male	1.79722	114.9	56.5	50.8	13.5	67	135	81	HCM	1	NYHA≦2	0	no	no	no	no	no	no	no	no	no	no	no	no	fair	109	51.9	52.4	12.6	109.5	117.9	61.2	48.1					374	0	no	no	no
61	male	1.86838	135.3	66.5	50.8	19.2	58	106	58	MI	1	NYHA≦2	4	no	no	yes	yes	no	no	yes	yes	no	no	no	no	fair	95.1	36.7	61.4	18.4	92.3	115.7	61.1	47.2	139	72	48.2014	16.37	1029	0	no	no	no
75	male	1.72868	153.1	74.6	51.2	19.4	55	107	52	MI	2	NYHA≦2	6	yes	yes	yes	yes	no	no	yes	yes	no	no	no	no	fair	122.4	50.1	59.1	17.1	117.2	146.5	76	48.1	182	96	47.2527	15.71	1496	0	no	no	no
52	male	2.07986	193.1	93.4	51.3	17.5	55	149	82	DCMP	1	NYHA≦2	2	yes	no	yes	no	yes	no	yes	no	no	no	no	no	poor	146.3	60.8	58.5	19.7	143.5	158	75.8	52	203.9	104.9	48.5532	15.21	392	0	no	no	no
52	male	1.81812	160.2	77.9	51.4	14.7	62	129	69	HCM	1	NYHA≦2	1	no	no	no	no	no	no	no	no	no	no	no	no	excellent	127.9	57.3	55.2	13.6	128	145.7	65.1	55.3	111.1	61.8	44.3744	8.55	989	1	no	no	no
69	male	1.51548	95.1	46.2	51.5	16.4	82	150	80	Secondary CM	1	NYHA≦2	2	no	no	yes	no	no	no	no	no	no	no	no	no	excellent	76.5	32.3	57.8	16	76	83.3	40	52.5	81.7	49.4	39.5349	10.88	731	0	no	no	no
32	male	1.84722	101.1	49	51.5	15.2	81	148	88	Secondary CM	1	NYHA≦2	3	no	no	no	no	no	no	no	yes	no	no	no	no	fair	79.4	33.4	57.9	14.9	77.7	96	45.8	52.3	140	73.77	47.3071	13.78	2346	0	no	no	no
62	female	1.63041	97.8	47.3	51.6	17.5	68	146	79	Secondary CM	2	NYHA≦2	4	no	no	no	no	no	no	no	no	no	no	no	no	fair	97.3	37.5	61.4	17.3	97.6	102.6	44.7	56.4	152.7	88.2	42.2397	12.19	18	0	no	no	no
74	male	1.74682	109.3	52.9	51.6	12.4	74	96	67	MI	2	NYHA≦2	6	no	no	yes	yes	yes	no	yes	yes	yes	yes	no	no	poor	92.1	32.7	64.5	10.7	87.4	89.4	48	46.3	130.4	89.9	31.0583	6.82	2166	0	no	no	no
70	male	1.5072	71.5	34.5	51.7	10.8	110	180	98	Secondary CM	1	NYHA≦2	8	no	yes	yes	no	no	no	no	yes	no	no	no	no	excellent	65.6	32.4	50.6	7.6	63.3	73.7	42.6	42.1	62.1	38.7	37.6812	6.86	1399	0	no	no	no
77	female	1.37981	44.1	21.2	51.9	13	92	110	75	VHD	2	NYHA≦2	6	no	no	no	no	yes	no	yes	no	yes	no	yes	no	poor	51.7	22.4	56.8	11.9	50.5	51.3	23.5	54.2	75.2	43.3	42.4202	14.13	1745	0	no	no	no
61	female	1.62856	128.9	62	51.9	18.9	72	148	71	Secondary CM	1	NYHA≦2	5	no	no	no	no	no	no	no	no	no	no	no	no	fair	100.6	40.8	59.4	18.7	99.1	111.4	49.4	55.6	149.7	78.5	47.5618	16.97	585	0	no	no	no
38	male	1.57162	151.6	72.9	51.9	19.2	62	131	76	Others	1	NYHA≦2	0	no	no	no	no	no	no	no	no	no	no	no	no	fair	106.7	43.1	59.6	18	102.7	125	61	51.2					1085	0	no	no	no
68	male	1.50702	99.2	47.6	52	15.9	61	159	99	MI	1	NYHA≦2	5	yes	no	yes	yes	yes	no	yes	yes	no	no	no	no	fair	76.4	33.8	55.8	15.3	75.4	82.4	41.7	49.4	109.68	60.82	44.5478	17.55	679	0	no	no	no
84	male	1.7148	133.4	64.1	52	12.9	59	106	55	IHD	2	NYHA≦2	8	yes	yes	yes	yes	yes	no	yes	yes	yes	yes	yes	no	fair	106.6	48.2	54.8	11.1	106.5	111.3	49.9	55.1	154.9	115.8	25.2421	6.19	77	1	no	no	no
39	male	1.9678	185.5	89	52	16	67	138	77	MI	1	NYHA≦2	2	yes	no	yes	yes	no	yes	yes	yes	no	no	no	no	fair	155.1	57.8	62.7	15.4	150.6	178.4	103.3	42.1	189	115	39.1534	12.29	2370	0	no	no	no
66	female	1.41863	110	52.7	52.1	17.4	57	140	88	Secondary CM	1	NYHA≦2	3	no	no	no	no	no	no	no	no	no	no	no	no	fair	85.2	36.5	57.1	16.5	85.1	102.4	48.4	52.8	120.4	58.6	51.3289	15.74	1312	0	no	no	no
88	male	1.62549	125	59.6	52.3	15.4	41	172	67	MI	2	NYHA≦2	7	no	no	yes	yes	yes	no	yes	yes	no	no	no	no	excellent	91.3	31.2	65.8	16.6	88.5	99.8	40.3	59.7	111.4	62	44.3447	13.2	649	0	no	no	no
42	male	1.7127	135.4	64.5	52.3	15	61	109	67	DCMP	1	NYHA≦2	0	no	no	no	no	no	no	no	yes	no	no	no	no	fair	121.5	50.4	58.5	16.7	122.2	126.4	52.5	58.5	136.7	79.9	41.5508	11.17	1434	0	no	no	no
51	male	1.73109	144.9	69	52.4	17.1	61	103	56	Secondary CM	2	NYHA≦2	2	no	no	no	no	yes	no	yes	yes	yes	yes	no	no	fair	118.1	48.4	59	16.7	113.5	132.8	64.1	51.7	186.8	105.3	43.6296	15.2	1484	0	no	no	no
79	female	1.32759	98.9	47	52.5	14.5	57	155	60	Secondary CM	3	NYHA≧3	5	yes	no	no	no	yes	yes	yes	yes	yes	yes	no	no	poor	92.6	46.1	50.3	12.6	92.9	103.5	50.5	51.2	104.19	60.71	41.7315	9.78	9	0	no	no	no
42	female	1.38082	148.4	69	52.5	13.6	67	141	76	Secondary CM	2	NYHA≦2	4	yes	no	no	no	yes	yes	yes	yes	yes	no	no	no	excellent	137.6	59.9	56.5	14.4	135.9	140.9	70.5	50	174.62	94.95	45.6248	11.69	788	0	no	no	no
53	female	1.73829	104.1	49.3	52.6	8.4	73	150	87	HCM	2	NYHA≦2	2	yes	no	yes	no	no	yes	no	yes	no	yes	no	no	fair	115.3	57.9	49.8	9.5	114.9	114.5	55.7	51.4					1309	0	no	no	no
82	female	1.41451	44.9	21.3	52.7	12.6	68	116	70	Others	2	NYHA≦2	9	yes	no	no	no	yes	yes	yes	no	no	no	yes	no	poor	41.2	22.9	44.4	7.8	40.5	48	26.3	45.3	61.8	34.3	44.4984	13.12	276	0	no	no	no
71	male	1.57268	80.9	38.2	52.8	14.5	56	118	66	Others	3	NYHA≧3	5	no	no	no	no	yes	no	no	no	no	no	no	no	poor	69.1	28.7	58.5	14.9	67.7	71.6	34	52.5	94.7	47.9	49.4192	16.87	1501	0	no	no	no
70	male	1.94843	181.4	85.2	53	20.5	56	144	62	MI	2	NYHA≦2	5	yes	no	yes	yes	no	yes	yes	yes	yes	no	no	no	fair	158.8	62.6	60.6	21.6	151.9	157.9	78.2	50.5	175.5	116	33.9031	10.29	829	0	no	no	no
18	female	1.52998	73	34.1	53.3	17.3	68	114	79	Others	1	NYHA≦2	1	no	no	no	no	no	no	yes	no	yes	no	no	no	poor	55.5	22.6	59.3	17.8	54	61.3	24.3	60.4	111	56	49.5495	17.28	1365	0	no	no	no
73	male	1.73997	127	59.3	53.3	11.4	70	104	63	IHD	1	NYHA≦2	6	yes	no	no	yes	yes	no	yes	yes	yes	yes	no	yes	excellent	90.1	41.5	54	13.2	89.7	105	54.1	48.5	152.1	109.7	27.8764	7.76	368	0	no	no	no
78	female	1.67083	202	94.1	53.5	16.7	46	178	90	VHD	2	NYHA≦2	5	yes	no	yes	no	no	no	yes	yes	yes	no	no	no	poor	135.3	56.3	58.4	16.4	134.7	147	67.3	54.2	199.1	101.7	48.9201	17.2	1094	0	no	no	no
55	male	1.89297	206.8	96.3	53.5	19	65	156	103	Secondary CM	1	NYHA≦2	2	yes	yes	no	no	no	no	yes	yes	no	no	no	no	excellent	152.2	62.8	58.7	20	147.7	173.2	78.7	54.6	210.3	97.8	53.495	16.02	0	0	no	no	no
71	male	1.71553	110.6	51.4	53.6	12.2	70	107	67	Secondary CM	2	NYHA≦2	6	yes	yes	no	yes	yes	no	yes	yes	yes	no	no	yes	fair	99.1	43.3	56.3	9.3	102.7	104.9	47.1	55	96.9	62.86	35.129	6.58	490	1	no	no	no
80	male	1.71464	136.8	63.5	53.6	15.3	59	167	72	IHD	2	NYHA≦2	6	yes	no	no	yes	yes	yes	no	yes	no	no	no	no	fair	85	34.1	59.8	16.3	84.1	108.3	44.9	58.6	155.3	75.9	51.1269	15.23	898	0	no	no	no
58	male	1.81276	123	56.6	54	19	69	145	88	MI	1	NYHA≦2	4	no	no	yes	yes	yes	no	yes	yes	no	no	no	no	fair	94.9	37	61	18.8	93.7	108.5	47.5	56.2	127.5	61.1	52.0784	13.6	1333	0	no	no	no
55	male	1.78372	100.9	46.3	54.1	16.3	87	183	69	Others	1	NYHA≦2	6	yes	yes	no	no	yes	no	no	no	yes	no	no	no	poor	116.8	43.9	62.4	14.3	112.7	114.5	53.7	53.1	160	96	40	16.66	2919	0	no	no	no
75	male	1.52998	107.6	49.4	54.1	18.1	83	146	71	Secondary CM	1	NYHA≦2	5	yes	no	no	no	no	yes	no	no	no	no	no	no	fair	81.8	36.7	55.1	16.7	81.8	98	47.8	51.2	107.6	66.4	38.29	9.84	813	0	no	no	no
73	male	1.6065	124.9	57.3	54.1	12.9	64	141	79	Secondary CM	1	NYHA≦2	5	yes	yes	no	no	no	yes	yes	no	yes	no	no	no	fair	96.3	46.6	51.6	12	95.2	116.9	74.9	35.9	125	82.2	34.24	8.41	483	0	no	no	no
77	male	1.67548	126.6	58.1	54.1	16.6	58	139	88	MI	1	NYHA≦2	5	no	no	yes	yes	no	no	yes	yes	no	no	no	no	fair	108	49	54.6	15.4	105.7	110.6	55.5	49.9	119	62	47.8992	17.29	1540	0	no	no	no
68	male	1.5248	109.1	49.8	54.3	17.1	50	111	62	MI	1	NYHA≦2	5	yes	no	yes	yes	no	no	yes	yes	no	no	no	no	fair	80.7	33.3	58.7	17	79.8	88.6	39.9	55	123.8	64.4	47.9806	19.05	878	0	no	no	no
78	male	1.54434	119.5	54.4	54.5	17.8	56	147	69	MI	1	NYHA≦2	7	no	no	no	yes	yes	no	yes	yes	no	no	no	no	fair	82.9	36.9	55.5	18.1	82	99.4	42.6	57.2	106.24	52.28	50.7907	14.08	516	0	no	no	no
77	male	1.58535	109.8	49.8	54.6	15.8	89	150	71	ICM	2	NYHA≦2	10	no	yes	yes	yes	yes	no	no	yes	yes	no	no	no	fair	85.6	37	56.8	12.8	85.4	102.8	51.6	49.8					1239	1	no	no	no
60	male	1.82361	119.3	53.8	54.9	19	69	160	87	IHD	1	NYHA≦2	6	yes	yes	yes	yes	no	yes	yes	yes	no	no	no	no	fair	101.7	44	56.7	17.8	100.7	112	54.5	51.4	132	67.4	48.9394	13.17	858	0	no	no	no
59	male	2.0079	145.7	65.5	55	18.1	40	161	81	HCM	1	NYHA≦2	1	yes	no	yes	no	no	no	no	yes	no	no	no	no	fair	118.6	47.9	59.6	17.7	114.6	122.5	52.3	57.3	144.6	71.5	50.5533	11.85	11	0	no	no	no
61	female	1.52998	68.6	30.8	55.1	18.2	86	161	103	Others	2	NYHA≦2	10	yes	no	no	no	no	yes	no	yes	no	no	no	no	fair	65.3	25.6	60.9	17.1	64.6	70.2	32.9	53.2	83.8	37.4	55.3699	15.92	877	0	no	no	no
36	male	1.78916	168.7	75.6	55.2	20.6	41	128	60	Secondary CM	1	NYHA≦2	0	no	no	no	no	no	no	no	no	no	no	no	no	excellent	139.6	55.6	60.1	19.9	138.2	151.4	84.6	48	182	85	53.2967	15.19	1639	0	no	no	no
70	male	1.94365	145.9	65.2	55.3	11.2	56	139	89	MI	2	NYHA≦2	8	yes	yes	yes	yes	no	no	yes	yes	no	no	no	no	poor	121.4	48.2	60.3	11.4	116	132.4	64.9	51	164	109	33.5366	7.81	234	0	no	no	no
47	male	2.12368	110.9	49.4	55.5	13.6	85	176	106	MI	2	NYHA≦2	2	yes	yes	yes	yes	yes	yes	yes	yes	no	no	no	no	fair	89.1	36.6	58.9	14.3	87.8	91.4	37.1	59.4	82.1	53.1	35.3228	7.3	525	0	no	no	no
63	male	1.667	109.8	48.8	55.6	18.9	99	132	77	IHD	1	NYHA≦2	3	no	no	no	no	no	no	no	no	no	no	no	no	fair	94.6	37.6	60.2	16	93.1	102.6	50.8	50.5	111	49	55.8559	14.39	3061	0	no	no	no
79	male	1.52023	212.1	94.2	55.6	18.6	51	169	66	Secondary CM	1	NYHA≦2	8	yes	no	no	no	yes	yes	yes	yes	no	no	no	no	fair	160.4	62	61.4	18.5	155.3	190.2	85.9	54.8	266.1	129.2	51.4468	15.14	569	0	no	no	no
57	female	1.63809	85.9	38.1	55.7	15.3	66	131	62	VHD	2	NYHA≦2	2	no	no	yes	no	no	no	no	no	no	no	no	no	poor	81.3	25.2	69	20.7	81.4	89.2	34.7	61.1	119.5	59	50.6276	18.68	1746	0	no	no	no
65	male	1.66358	164.6	72.5	55.9	20.3	53	118	59	VHD	2	NYHA≦2	3	no	no	no	no	no	no	yes	yes	no	no	yes	no	poor	122.2	52.4	57.1	18.6	125.4	187.5	95.3	49.2	162.3	84.4	47.9975	11.21	1854	0	no	no	no
86	female	1.45726	96.7	42.5	56	11.9	60	156	65	HCM	2	NYHA≦2	5	yes	no	no	no	yes	yes	yes	yes	yes	yes	no	no	fair	85	40	53	11.3	83	78.9	42.7	51.4	90.2	38.9	56.8736	5.66	1309	0	no	no	no
70	male	1.64941	152.6	67.2	56	11.8	64	123	69	Secondary CM	1	NYHA≦2	4	yes	no	yes	yes	no	no	yes	yes	yes	no	no	no	excellent	122.4	49	60	10.8	122.4	133.9	57.1	57.4	149.6	85.5	42.8476	9.92	1645	0	no	no	no
85	male	1.54114	148	65	56.1	15.7	88	149	70	VHD	2	NYHA≦2	5	yes	no	yes	no	no	no	no	yes	yes	no	no	yes	excellent	99	43.4	56.2	11.6	93.6	124.3	61.4	50.6	167.4	97.3	41.8757	12.49	342	1	no	no	no
78	male	1.61555	120.2	52.7	56.2	9.2	60	146	84	MI	1	NYHA≦2	5	no	no	yes	yes	no	no	yes	yes	no	no	yes	no	fair	88.6	36.2	59.1	18.9	87.2	95.1	45.5	52.2	85	48	43.5294		1298	0	no	no	no
68	male	1.86719	85.9	37.5	56.3	8.8	64	156	87	ICM	3	NYHA≧3	13	yes	yes	no	yes	yes	yes	yes	yes	yes	no	no	no	poor	83.8	32.1	61.7	14.6	84.8	100.8	50.7	49.7	177	105	40.678	9.92	313	0	no	no	no
81	female	1.5346	94.3	41.1	56.3	19.4	72	147	80	VHD	2	NYHA≦2	7	yes	no	yes	no	no	no	no	no	no	no	no	no	poor	90.9	38.5	57.6	13	89	108.8	57.7	47	95	41	56.8421	16.83	2681	0	no	no	no
60	female	1.50591	120.5	52.6	56.3	21.4	55	121	76	MI	1	NYHA≦2	4	no	no	no	yes	no	no	no	no	no	no	yes	no	fair	94.1	36.1	61.6	20.5	91.6	96.3	45	53.2	146	69	52.7397	14.84	1519	0	no	no	no
71	male	1.59164	114.1	49.7	56.4	17.6	61	106	74	MI	1	NYHA≦2	6	no	yes	no	yes	yes	no	no	yes	no	no	yes	no	fair	84.4	30.9	63.4	18.3	82.8	88.8	33.2	62.7	133.1	66.7	49.8873	14.5	367	0	no	no	no
66	female	1.53388	71.1	30.8	56.6	11.7	63	130	78	Secondary CM	1	NYHA≦2	3	no	no	yes	no	no	no	yes	yes	no	no	no	yes	poor	75.4	31.2	58.6	10.2	73.6	82.8	48.1	41.9	109	60	44.9541	10.35	2807	0	no	no	no
79	female	1.78466	94	40.8	56.6	9.2	54	160	80	Others	3	NYHA≧3	7	yes	no	yes	no	no	no	yes	yes	yes	no	no	no	poor	105.6	38.2	63.8	9	105	105	47.9	54.3	124	77.8	37.2581	4.72	930	0	no	no	no
80	female	1.07909	104.5	45.4	56.6	15.8	60	124	60	HCM	1	NYHA≦2	4	no	no	no	no	no	no	no	no	no	no	no	no	fair	74.6	28.2	62.2	15.8	70.3	81.4	33.8	58.5	74.4	31.7	57.3925	14.3	28	0	no	no	no
61	female	1.56152	106.5	46	56.6	21.3	74	135	84	Others	1	NYHA≦2	6	yes	yes	no	no	no	no	no	no	no	no	no	no	poor	87.8	33.4	62	21.2	84.6	93.5	38.8	58.5	97.7	53.5	45.2405	14.56	2110	0	no	no	no
59	male	1.49136	128	55.6	56.6	18.5	57	112	73	IHD	1	NYHA≦2	4	no	no	yes	yes	yes	no	yes	yes	no	no	no	no	excellent	96.3	33.2	65.6	18.3	95.2	117.9	40.8	65.4	139.6	65	53.4384	15.95	1442	0	no	no	no
34	male	2.0221	159.3	69.2	56.6	22.8	46	137	72	VHD	1	NYHA≦2	0	no	no	no	yes	no	yes	no	no	no	no	no	no	excellent	135.2	51.6	61.9	18	136.2	151.2	71.4	52.8	216	105	51.3889	15.94	735	0	no	no	no
72	male	1.60624	82.1	35.5	56.8	15.6	69	138	102	Secondary CM	2	NYHA≦2	6	yes	no	no	no	yes	no	yes	yes	yes	yes	no	no	excellent	68.3	27.6	59.5	12.2	67.9	77.7	36.2	53.4	63	39	38.0952	4.49	92	1	no	no	no
16	female	1.45249	98.9	42.7	56.8	15.3	48	117	56	HCM	2	NYHA≦2	1	no	no	no	no	no	no	no	no	no	no	no	no	fair	109	46.5	57.3	11	107.3	118.4	54.6	53.9	84	36	57.1429	13.62	965	0	no	no	no
81	male	1.7621	82.1	35.4	56.9	17.7	61	158	85	MI	1	NYHA≦2	13	no	no	yes	yes	no	no	yes	yes	no	no	no	no	fair	68.4	24	64.9	17.4	68.4	73.1	27	63	118.7	63.3	46.6723	14.45	967	0	no	no	no
60	female	1.69967	86.6	37.2	57	16.4	57	126	78	MI	2	NYHA≦2	4	yes	no	yes	yes	no	yes	yes	yes	yes	yes	no	no	fair	100.6	35.4	64.8	15.7	99.1	99.6	52.8	46.9	118	63	46.6102	12.51	1676	0	no	no	no
61	male	2.05278	140.6	60.4	57.1	23.6	57	134	82	Secondary CM	1	NYHA≦2	3	no	no	no	no	no	no	no	no	no	no	no	no	fair	118.8	44.3	62.7	22.3	113	127.1	63.1	50.4	137	63	54.0146	17.23	2905	0	no	no	no
61	female	1.32864	91.2	38.9	57.3	16.6	60	105	63	Secondary CM	2	NYHA≦2	2	no	no	no	no	no	yes	no	no	no	no	yes	no	fair	69.6	23.2	66.7	18.4	68.3	76.3	32.7	57.1	112.3	64.1	42.9207	11.49	1724	0	no	no	no
66	female	1.51548	94.8	40.5	57.3	17.5	55	142	84	MI	2	NYHA≦2	6	yes	yes	yes	yes	no	yes	yes	yes	no	no	no	no	fair	91.7	33.7	63.2	14.8	90.7	95.1	47.3	50.2	109	53	51.3761	16.51	496	0	no	no	no
55	female	1.42088	101.5	44.1	57.4	19.4	57	110	68	Secondary CM	2	NYHA≦2	2	no	no	no	no	no	no	yes	yes	no	no	no	no	excellent	71.5	25.9	63.8	18.7	69.9	78.7	36.7	53.4	119.7	66.1	44.7786	16.25	1078	0	no	no	no
44	female	1.64139	109.6	46.7	57.4	16.3	61	105	66	Others	1	NYHA≦2	0	no	no	no	no	no	no	no	no	no	no	no	no	fair	81.2	30.6	62.3	16.6	78.4	103.5	45.1	56.4	124.6	59.1	52.5682	16.84	592	0	no	no	no
59	male	1.88193	95.5	40.6	57.5	20.5	59	148	82	MI	1	NYHA≦2	4	no	no	yes	yes	yes	no	yes	yes	no	no	no	no	fair	85.7	31.1	63.7	20.6	86	92.9	36	61.2	116.85	54.74	53.1536	15.51	1130	0	no	no	no
66	female	1.19815	131.3	55.8	57.5	16.7	89	173	90	VHD	2	NYHA≦2	4	yes	no	no	no	no	no	no	yes	yes	yes	no	no	fair	88.1	32.6	63	17.1	84.3	117.4	57.7	50.8	137	66.9	51.1679	15.47	2242	0	no	no	no
17	male	1.75238	101	42.9	57.6	17.5	55	131	81	Secondary CM	1	NYHA≦2	0	no	no	no	no	no	no	no	no	no	no	no	no	poor	103.5	41.3	60.1	17.5	99.8	102.5	45.2	55.9	134.3	67.4	49.8138	14.25	1579	0	no	no	no
71	male	1.87839	148.6	63	57.6	16.9	58	139	73	MI	1	NYHA≦2	5	yes	yes	yes	yes	no	no	yes	yes	no	no	no	no	fair	88.5	31.6	64.3	16.4	88.5	120.3	51.9	56.9	103.7	55.4	46.5767	10.8	686	0	no	no	no
80	female	1.62327	69	29.2	57.7	14.1	69	137	74	Others	2	NYHA≦2	5	yes	no	no	no	yes	yes	yes	yes	yes	yes	yes	no	poor	50.8	20.9	58.8	13.2	48.5	48.5	21.9	55	72.6	36.2	50.1377	15.1	158	0	no	no	no
69	male	1.87639	96.6	38.8	57.8	18.5	87	121	73	MI	1	NYHA≦2	4	yes	no	yes	yes	yes	no	yes	yes	no	no	no	no	fair	81.3	27.9	65.7	18.3	78.4	80.2	37	53.8	90.1	44.4	50.7214	13.63	1056	0	no	no	no
71	male	1.5491	94.3	39.8	57.8	20.2	77	157	78	Others	1	NYHA≦2	5	no	yes	no	no	no	no	no	no	no	no	no	no	fair	78.4	27.5	65	21.3	77.1	77.1	28.3	63.3	90.5	42.9	52.5967	16.1	1390	0	no	no	no
79	female	1.55974	98.4	41.5	57.8	19	58	133	67	MI	3	NYHA≧3	6	yes	yes	yes	yes	yes	no	yes	yes	yes	yes	no	no	fair	83	34.7	58.2	16	83.2	96.9	49.1	49.3	117	55	52.9915	16.83	2167	0	no	no	no
78	male	1.54434	140.3	59.2	57.8	19.3	59	171	66	MI	1	NYHA≦2	7	yes	no	no	yes	yes	no	yes	yes	no	no	no	no	fair	106.2	42.5	60	19.5	101.5	117.9	56.4	52.2	140.7	63.7	54.7264	15.6	274	0	no	no	no
91	female	1.5049	102.2	44.2	57.9	15.9	68	115	48	VHD	2	NYHA≦2	5	yes	no	yes	yes	yes	yes	no	yes	yes	no	no	no	fair	97.2	36.9	62.1	15.7	95	107.9	48.7	54.9	173.2	91.04	47.4365	15.21	54	1	no	no	no
75	male	1.43759	85.9	36.1	58	18.6	71	107	56	MI	1	NYHA≦2	7	no	no	no	no	no	no	no	yes	no	no	no	no	fair	73.1	24.6	66.3	18.9	69.9	73.5	29.1	60.4					591	0	no	no	no
68	male	1.65168	103.1	43.3	58	16.6	78	150	76	Others	1	NYHA≦2	2	no	no	no	no	yes	no	no	no	no	no	no	yes	poor	75.4	22.1	70.7	20.6	74.6	77.3	22.8	70.4	105.4	51.7	50.9488	13.94	734	0	no	no	no
63	female	1.45717	117.1	49	58.1	15.2	55	125	72	HCM	2	NYHA≦2	6	yes	no	no	no	yes	yes	no	no	yes	yes	no	no	fair	103.9	38.8	62.6	15.1	103.9	123.9	47.3	61.8	109.1	56.2	48.4876	8.35	324	0	no	no	no
80	male	1.7966	105.1	43.9	58.2	14.2	64	166	72	IHD	1	NYHA≦2	7	no	yes	yes	yes	yes	no	yes	yes	yes	no	no	no	fair	76.6	27.8	63.7	13.1	75.5	85.3	36.1	57.7	154.4	92.2	40.285	10.09	1505	0	no	no	no
66	male	1.75373	123.5	51.6	58.2	18.6	70	114	59	Others	1	NYHA≦2	3	yes	no	no	no	yes	yes	yes	no	no	no	no	no	poor	98.3	35.4	64	20.5	98.1	107.4	38.2	64.4	123.5	63.1	48.9069	15.1	871	0	no	no	no
78	male	1.61142	128.8	53.9	58.2	17.9	59	141	75	VHD	2	NYHA≦2	3	no	no	no	no	yes	no	no	yes	no	no	no	no	excellent	114.7	36.6	68.1	16.6	115.4	133.1	54.9	58.7	173.2	76.7	55.7159	15.44	1843	0	no	no	no
54	female	1.6452	130.6	54.3	58.4	20.6	45	102	61	DCMP	1	NYHA≦2	2	no	yes	yes	no	no	no	yes	no	no	no	no	no	excellent	109.8	40.4	63.2	21.9	107.8	125.1	52.5	58	194.1	108.1	44.3071	13.69	140	1	no	no	no
74	female	1.63631	93.2	38.7	58.5	19.1	60	110	62	Secondary CM	2	NYHA≦2	6	yes	no	yes	no	yes	no	yes	no	yes	no	no	no	poor	67.9	23.6	65.2	17.9	68.2	81.8	34.6	57.7	118.1	67.5	42.845	15.99	1881	0	no	no	no
58	male	1.9347	162.3	67.4	58.5	20.1	65	134	77	MI	1	NYHA≦2	3	yes	no	no	yes	no	no	yes	yes	no	no	no	no	fair	118.2	43.4	63.3	19.2	116.4	148.7	64	57	165.7	83.9	49.3663	14.76	361	0	no	no	no
71	male	1.48183	105.8	43.8	58.6	17.9	70	112	72	MI	2	NYHA≦2	6	no	no	no	yes	no	no	no	yes	no	no	no	no	fair	80.6	33.8	58.1	16.4	81.2	92.1	40.8	55.7	110.1	58.8	46.594	14.86	589	0	no	no	no
66	female	1.37194	87.4	36.1	58.7	15.3	81	163	78	HCM	1	NYHA≦2	3	yes	no	no	no	yes	no	no	no	no	no	no	no	poor	83.9	31.3	62.7	15.1	83.1	101.8	44.7	56.1	58.26	35.11	39.7357	7	1203	0	no	no	no
34	male	1.65496	100.5	41.5	58.8	18.5	71	120	65	Secondary CM	1	NYHA≦2	2	no	no	no	no	no	no	yes	no	no	no	no	no	poor	79.9	30.7	61.5	18.3	77.7	80	29.4	63.1	124.2	66.6	46.3768	14.25	708	0	no	no	no
30	male	1.79776	153	63	58.8	18.9	82	145	63	Secondary CM	1	NYHA≦2	0	no	no	no	no	no	no	no	no	no	no	no	no	fair	123	34.2	72.2	18.7	124.6	149.9	53.1	64.6					1099	0	no	no	no
85	male	1.63809	154.9	63.8	58.8	17.5	75	158	76	MI	2	NYHA≦2	7	yes	no	yes	yes	yes	yes	yes	yes	no	no	no	no	excellent	104.5	30.4	70.9	19.1	105.3	113.4	46.3	59.2	118.35	62.64	47.0722	9.83	373	0	no	no	no
64	female	1.57162	104.4	42.9	58.9	16.5	61	158	78	MI	1	NYHA≦2	4	no	no	no	yes	yes	no	no	no	no	no	no	no	fair	86.3	32.2	62.7	17.5	86.4	95.8	43.4	54.7	136.83	66.64	51.2972	17.77	0	0	no	no	no
87	male	1.62549	105.6	43.4	58.9	19.4	47	127	56	MI	2	NYHA≦2	7	no	no	yes	yes	yes	no	yes	yes	no	no	no	no	fair	82.9	31.4	62.2	16.6	81.9	90.2	37	59	121	67.1	44.5455	12.72	820	0	no	no	no
55	male	1.97976	140.3	57.6	59	18.5	66	128	83	Others	1	NYHA≦2	3	no	no	yes	no	no	no	no	no	no	no	no	no	excellent	121.1	40.7	66.4	15.9	122.1	144.6	69.9	51.6	139.8	69.5	50.2861	11.99	2090	0	no	no	no
65	female	1.56276	86.3	35.3	59.1	19.4	52	123	72	MI	2	NYHA≦2	6	yes	yes	yes	yes	yes	yes	yes	yes	no	no	no	no	fair	81.6	31.7	61.2	16.6	78.8	79.4	39.3	50.5	97	50	48.4536	14.75	779	0	no	no	no
34	male	1.77075	97.9	40	59.1	17	93	127	66	Secondary CM	2	NYHA≦2	0	no	no	no	no	no	no	no	no	no	no	no	no	fair	78.1	28.7	63.2	17.8	76.8	82.7	37.9	54.2	94.53	45.45	51.92	13.17	1282	0	no	no	no
79	male	1.88429	99.1	40.5	59.1	19.5	42	122	73	MI	1	NYHA≦2	6	no	no	yes	yes	yes	no	yes	yes	no	no	no	no	poor	95.3	29.9	68.6	18	93.2	104.6	37.6	64					869	0	no	no	no
78	male	1.72603	114.3	46.7	59.1	15.3	54	143	64	IHD	1	NYHA≦2	5	yes	yes	yes	yes	yes	no	yes	yes	no	no	no	no	excellent	90.9	32.5	64.2	15.3	89.5	115.7	49.4	57.3	141.3	73.3	48.1246	13.75	171	0	no	no	no
92	male	1.68721	172	70.3	59.1	17.9	65	133	43	VHD	2	NYHA≦2	8	yes	yes	yes	yes	yes	yes	no	yes	no	no	no	no	fair	121.1	40.4	66.6	18	121.5	123.5	45.2	63.4	142.9	70.3	50.8048	14.17	370	0	no	no	no
82	male	1.54875	279.5	113.9	59.2	18.9	40	151	51	IHD	2	NYHA≦2	7	yes	no	no	no	no	yes	no	yes	yes	yes	no	no	excellent	170.1	55.5	67.4	21.1	163.6	218.7	101.5	53.6	336.3	156.9	53.3452	16.35	854	1	no	no	no
60	male	2.00894	197.7	80.4	59.3	21.9	54	140	90	Secondary CM	1	NYHA≦2	3	no	no	no	no	no	no	no	no	no	no	no	no	poor	162.5	61.5	62.2	20.9	163.1	197.5	92.1	53.4	184.9	104.1	43.6993	12.09	2265	0	no	no	no
80	female	1.36585	69.7	28.3	59.4	19.3	84	143	87	Others	3	NYHA≧3	4	yes	no	no	no	no	no	yes	yes	no	no	no	yes	fair	61.4	20.5	66.5	15.7	61	72.9	25.1	65.5	111.3	51.2	53.9982	16.61	332	1	no	no	no
72	male	1.96808	124.9	50.7	59.4	16.2	97	134	73	Secondary CM	1	NYHA≦2	8	yes	no	yes	no	yes	no	no	yes	yes	no	no	no	fair	110.7	41.2	62.8	16.5	109.8	118.5	43.6	63.2	133.9	80	40.2539	9.85	658	0	no	no	no
83	male	1.67548	145.5	59	59.4	19.7	64	200	123	MI	2	NYHA≦2	6	yes	no	yes	yes	no	no	no	yes	no	no	no	no	fair	129.9	45.1	65.3	19.4	127.4	136.1	56.6	58.4	132	63	52.2727	17.2	371	0	no	no	no
63	male	1.75879	359.2	145.9	59.4	20.1	48	152	45	VHD	2	NYHA≦2	3	yes	no	yes	no	yes	yes	yes	yes	yes	no	no	no	fair	249.1	79.1	68.3	18.6	244.6	291.8	142.2	51.3	355	130	63.3803	17.3	2765	0	no	no	no
64	female	1.60208	71.5	28.9	59.6	19.5	71	163	85	Others	2	NYHA≦2	3	yes	yes	yes	no	no	no	no	yes	no	no	no	no	poor	76.9	29.3	61.9	18.9	75.4	82.9	34.8	58	85	42	50.5882	19.14	423	0	no	no	no
66	male	1.80393	109.8	44.4	59.6	17.5	46	147	86	HCM	1	NYHA≦2	6	no	no	no	no	no	no	yes	no	no	no	no	no	fair	107	41.8	60.9	15.2	102.7	122.4	66.5	45.7	109	42	61.4679	11.39	1922	0	no	no	no
59	male	1.71464	141	57	59.6	20.2	62	88	54	MI	1	NYHA≦2	3	yes	no	no	yes	no	no	yes	yes	no	no	no	no	fair	111.7	44.2	60.4	18.4	111.6	121.2	54.5	50.9	145	68	53.1034	17.76	1096	0	no	no	no
84	male	1.87938	174.3	69.8	59.9	17.6	53	128	58	VHD	2	NYHA≦2	9	yes	no	yes	yes	no	yes	yes	yes	yes	no	no	no	excellent	136.3	48	64.8	16.9	133	135.4	60	55.9	193.4	101.6	47.4664	12.88	1719	0	no	no	no
68	male	1.93218	148.1	59.3	60	19.1	69	168	80	VHD	2	NYHA≦2	8	yes	yes	yes	no	no	yes	no	yes	yes	no	no	no	fair	113	41.5	63.2	15.7	111.6	144.1	62.4	56.7	168.2	91.5	45.6005	14.1	2343	0	no	no	no
44	female	1.54919	114.9	45.8	60.1	20	44	124	78	IHD	1	NYHA≦2	3	no	no	no	no	no	no	no	no	no	no	no	no	fair	94.9	32.1	66.2	19.4	93	93	37.5	59.7	126.4	61.2	51.5823	18.6	1358	0	no	no	no
76	female	1.46259	85.5	34	60.3	19.2	84	137	74	Others	1	NYHA≦2	3	yes	no	no	no	no	yes	no	yes	no	no	no	no	fair	75.1	34.1	54.6	13.5	69.1	77.3	32	58.6	104.5	43.1	58.756	19.7	1330	0	no	no	no
43	female	1.75411	88.4	35.1	60.3	22.9	79	127	59	Secondary CM	1	NYHA≦2	0	no	no	no	no	no	no	no	no	no	no	no	no	fair	75.9	23.6	68.9	20.4	74	77.3	27.1	65	105.6	43.8	58.5227	20.67	889	0	no	no	no
55	female	1.57797	134.8	53.5	60.3	16.9	53	132	83	Others	1	NYHA≦2	1	no	no	no	no	no	yes	yes	no	no	no	no	no	poor	90.3	31	65.6	17.7	89.1	110	33.5	69.6					142	0	no	no	no
70	female	1.52971	83.4	33	60.4	15.8	67	117	66	MI	1	NYHA≦2	6	no	no	no	yes	no	no	yes	yes	no	no	no	no	fair	72.5	24.7	65.9	16.6	70.8	74.6	25	66.5	99.1	48.8	50.7568	13.8	1287	0	no	no	no
44	female	1.46742	100	39.6	60.4	18.3	77	123	80	Secondary CM	2	NYHA≦2	2	no	no	no	no	no	no	no	no	no	no	no	no	fair	85.9	29.4	65.7	20	82.9	89	32.9	63.1	119.5	51.4	56.9874	16.9	1329	0	no	no	no
60	male	1.68819	117.6	46.6	60.4	17	55	194	90	HCM	1	NYHA≦2	3	yes	no	no	no	no	no	yes	yes	no	no	no	no	fair	100.6	35.3	64.9	16.6	94.9	110.7	45.8	58.7	140.4	76.1	45.7977	11.56	1811	0	no	no	no
56	male	1.84722	99.4	39.3	60.5	19.3	56	111	67	MI	1	NYHA≦2	3	no	no	yes	yes	yes	yes	yes	yes	no	no	no	no	fair	93.5	32.6	65.1	18	92.6	101.5	40.1	60.5	107.5	51	52.5581	11.47	462	0	no	no	no
61	female	1.35626	141.3	55.6	60.7	18.7	86	160	89	VHD	2	NYHA≦2	5	no	no	no	no	no	no	yes	no	yes	no	no	no	fair	97.6	35.4	63.7	17.4	100.7	120.3	55.9	53.6	130.5	71.9	44.9042	15.31	2395	0	no	no	no
73	female	1.54919	77.6	30.4	60.8	20.5	70	141	65	VHD	3	NYHA≧3	5	yes	yes	yes	yes	no	yes	yes	yes	no	no	no	no	poor	73.3	29	60.4	18.2	72.7	82	41.5	49.4	110	41	62.7273	19.91	2645	0	no	no	no
84	male	1.50111	112.2	44	60.8	16.8	56	158	68	Secondary CM	2	NYHA≦2	9	yes	no	no	no	yes	yes	yes	yes	no	no	no	no	fair	100.1	41.3	58.8	16.4	100.6	113.3	53.1	53.1	108.4	74.9	30.9041	7.14	36	0	no	no	no
76	female	1.41912	106.7	41.2	61	15.6	56	119	42	Secondary CM	2	NYHA≦2	4	no	no	no	no	no	no	yes	yes	no	no	no	no	excellent	88.9	34.2	61.5	14.6	88.5	105.1	49.6	52.8	105.5	57.6	45.4028	11.84	1650	1	no	no	no
45	male	2.09722	104.1	40.3	61.2	20.8	61	119	76	HCM	1	NYHA≦2	2	yes	no	no	no	no	no	yes	yes	no	no	no	no	poor	128.2	44.9	65	17.7	123.8	127.4	63.3	50.3	118	51	56.7797	12.19	2318	0	no	no	no
43	female	1.41185	144.3	56	61.2	21.9	92	135	60	Secondary CM	2	NYHA≦2	0	no	no	no	no	no	yes	yes	yes	yes	no	no	no	fair	90.9	31.4	65.4	24.1	88.8	107.1	47.5	55.6	114.46	46.85	59.0687	14.79	590	0	no	no	no
44	male	2.00942	162.5	63.1	61.2	20.4	63	140	85	Others	1	NYHA≦2	2	yes	yes	no	yes	no	no	yes	no	no	no	no	no	fair	126.2	39	69.1	16	125.5	143.7	58.7	59.2	127	59	53.5433	15.93	2815	0	no	no	no
73	male	1.65504	122.7	47.1	61.6	19.2	64	157	100	Secondary CM	1	NYHA≦2	6	yes	yes	yes	no	yes	no	no	no	no	no	yes	no	excellent	121.2	43.3	64.3	15.1	118.3	132.3	56.3	57.5	106	47	55.6604	17.21	1431	0	no	no	no
68	male	1.6452	84.7	32.1	62.1	14.6	87	121	83	Others	3	NYHA≧3	3	no	no	no	no	yes	no	no	no	yes	yes	no	no	excellent	76.6	30	60.8	14.1	74.8	74.8	32.7	56.3	82	47	42.6829	10.46	2505	0	no	no	no
69	male	1.77639	92.3	35	62.1	14.2	75	133	81	MI	2	NYHA≦2	3	yes	yes	yes	yes	no	no	no	yes	no	no	no	no	fair	61.6	22.3	63.7	13.5	60.8	73.9	34.6	53.1	96.6	51	47.205	11.03	44	0	no	no	no
53	male	1.91355	111.3	42	62.3	17.8	62	136	75	Others	2	NYHA≦2	3	no	no	yes	no	no	no	no	no	no	no	no	no	fair	109.4	38.1	65.2	19	111.8	119.8	52.8	56	174	95	45.4023		2944	0	no	no	no
62	male	1.72482	114	43	62.3	18.2	56	142	83	Others	1	NYHA≦2	4	no	no	no	yes	no	yes	no	no	no	no	no	no	excellent	93.7	33.1	64.7	17.7	93.1	112.5	48.6	56.8	95.7	50.8	46.9175	10.81	2166	0	no	no	no
75	male	1.42537	155.5	58.6	62.3	20.4	62	107	60	VHD	1	NYHA≦2	8	yes	no	no	no	yes	yes	no	yes	yes	no	yes	no	excellent	119.4	34.8	70.8	20.4	116.3	154.3	71.3	53.8	254.6	116.2	54.3598	15.07	1743	0	no	no	no
69	female	1.63095	98.6	37.1	62.4	24	68	130	86	Others	2	NYHA≦2	2	yes	no	yes	no	no	no	no	yes	no	no	no	yes	excellent	93.8	30.9	67.1	22.5	93.8	96.8	47.4	51	89	35	60.6742	17.99	2737	0	no	no	no
60	female	1.55116	74.7	27.9	62.6	23.8	71	131	73	Secondary CM	1	NYHA≦2	2	yes	no	no	yes	no	yes	no	no	no	no	no	no	poor	73.2	26.2	64.2	18.3	73.6	86.4	39.6	54.1	95	35	63.1579	23.24	2615	0	no	no	no
65	male	1.66333	120	44.7	62.7	21.1	68	129	69	VHD	2	NYHA≦2	4	no	no	no	no	no	no	no	no	no	no	no	no	poor	85.2	31.1	63.5	20.3	83.4	113.5	46.3	59.2	78.55	43.05	45.1941	11.74	753	0	no	no	no
78	female	1.55278	65.2	24.2	63	16.9	72	94	61	Others	2	NYHA≦2	6	no	no	no	no	yes	no	no	no	no	no	no	yes	poor	63.4	24	62.1	14.5	60.9	66.4	24.3	63.4	78.4	38.5	50.8929	13.1	1033	0	no	no	no
48	male	1.50083	61.6	22.8	63.1	18.8	60	96	55	MI	2	NYHA≦2	2	no	no	yes	yes	no	no	yes	yes	no	no	no	no	poor	79	31	60.7	15	75.6	77.5	39.6	49	127	71	44.0945	14.45	1424	0	no	no	no
43	female	1.70734	95.3	35.2	63.1	21.5	64	129	69	Secondary CM	2	NYHA≦2	2	no	no	no	no	no	no	no	no	no	no	no	no	poor	87.6	29.6	66.2	19.6	87.6	87.6	31.3	64.3	111.32	50.99	54.1951	19.76	1142	0	no	no	no
61	female	1.59998	66.1	24.3	63.3	21.2	68	128	69	Secondary CM	1	NYHA≦2	2	yes	no	yes	no	no	yes	no	no	no	no	no	no	fair	64.3	18.8	70.7		62.9	69.2	24.5	64.6	86.2	48.8	43.3875	13.09	1915	0	no	yes	no
76	male	1.43759	83	30.5	63.3	21	66	129	61	MI	1	NYHA≦2	5	no	no	no	yes	no	no	no	no	no	no	no	no	fair	69.6	21	69.9	18.8	68.6	75.6	21.9	71.1	78.7	29.81	62.122	20.06	409	0	no	no	no
79	female	1.29529	105.4	38.6	63.4	20.7	71	112	64	VHD	3	NYHA≧3	4	no	no	no	no	no	no	yes	yes	yes	yes	yes	no	poor	83.6	23.4	72	19	79.1	95.1	51.4	45.9	145	74	48.9655	16.99	466	1	no	no	no
68	female	1.29829	96	35.1	63.5	19.8	68	122	58	MI	2	NYHA≦2	4	no	no	no	yes	no	no	yes	yes	no	no	no	yes	fair	68.1	20.4	70.1	18.4	66.2	71.3	28.7	59.7	92.1	44.4	51.7915	15.53	644	0	no	no	no
69	male	1.40089	78.7	28.5	63.7	25.3	69	111	72	IHD	1	NYHA≦2	2	no	no	no	yes	no	yes	no	no	no	no	no	no	fair	71.7	23.5	67.2	23	69.1	75.3	28	62.8	82	28	65.8537	23.55	3038	0	no	no	no
71	male	1.92007	104.2	37.8	63.7	17	76	159	96	MI	1	NYHA≦2	6	no	yes	yes	yes	no	no	yes	yes	no	no	no	no	fair	76.2	28.9	62.1	17.2	75.2	81.1	33.3	59	76.8	39.5	48.5677	12.35	734	0	no	no	no
76	male	1.57321	182.7	66.1	63.8	21.8	67	97	51	VHD	2	NYHA≦2	5	yes	no	yes	yes	no	yes	yes	yes	yes	yes	no	no	fair	120	39.4	67.1	21	116.9	147.4	63.2	57.1	162	81.1	49.9383	14.08	577	0	no	no	no
51	male	1.68893	108.1	38.9	64	19.3	62	159	101	MI	1	NYHA≦2	4	yes	yes	yes	yes	no	no	yes	no	no	no	no	no	fair	87.3	29	66.7	20.4	86.8	95	31.2	67.2	85.9	41.3	51.9208	16.29	539	0	no	no	no
71	male	1.75198	75.4	27.1	64.1	16.2	70	177	75	MI	1	NYHA≦2	5	yes	no	yes	yes	yes	yes	yes	yes	yes	no	no	no	excellent	62.8	18	71.3	15.1	62	62	20	67.8	71.76	35.28	50.8361	12.47	745	0	no	no	no
71	male	1.54434	83.4	29.9	64.1	20.1	72	149	70	Others	2	NYHA≦2	6	yes	no	no	no	no	no	no	no	no	no	no	no	fair	69.6	25.7	63.1	19.4	68.7	78.6	26.8	65.9	85.7	44.5	48.0747	12.11	1834	0	no	no	no
73	female	1.52829	93.4	33.4	64.2	22.6	51	117	66	Secondary CM	1	NYHA≦2	6	no	no	yes	yes	no	yes	no	no	no	no	no	no	fair	75.8	24.5	67.7	24.1	74.3	83	28.3	65.9	110.5	54.1	51.0407	17.4	1833	0	no	no	no
80	male	1.59234	80.3	28.5	64.5	20.6	63	144	64	Others	1	NYHA≦2	12	no	yes	no	no	no	no	no	no	no	no	yes	no	fair	59	22.5	61.8	21.1	61.3	61.3	23.1	62.3	73.1	34.8	52.394	13.4	33	0	no	no	no
75	female	1.32004	116.3	41.2	64.6	24.3	70	154	102	VHD	1	NYHA≦2	4	yes	no	yes	no	no	yes	no	no	no	no	no	no	excellent	80.7	23.2	71.2	21.8	81.7	97.9	33.8	65.5	122	38.9	68.1148	24.5	0	0	no	no	no
66	male	2.02011	88.3	31.1	64.8	16.3	71	132	76	IHD	1	NYHA≦2	6	yes	yes	yes	yes	no	yes	no	yes	no	no	no	no	fair	65.5	25.9	60.5	13.7	66.9	77.9	28	64.1	116.7	69.4	40.5313	12.98	700	0	no	no	no
68	female	1.5411	80.8	28.3	65	13.9	70	127	81	HCM	2	NYHA≦2	3	yes	no	no	yes	yes	no	no	yes	yes	yes	no	no	fair	85.2	29.1	65.9	12.3	85.7	90.9	33.8	62.8					189	0	no	no	no
64	male	1.73646	58.7	20.4	65.2	17.7	72	111	83	Others	2	NYHA≦2	2	no	no	yes	no	yes	no	no	no	yes	yes	no	no	fair	65.5	24.1	63.3	15.6	61.8	61.8	21.3	65.5	70	38.6	44.8571	7.37	1279	0	no	no	no
44	female	1.61761	129.1	45	65.2	20.3	60	144	88	HCM	2	NYHA≦2	1	yes	no	no	no	no	yes	yes	yes	yes	no	no	no	poor	97	31.3	67.7	20.5	97.3	100.3	31.3	68.8	81	35	56.7901	15.71	4	0	no	no	no
56	female	1.50083	97.6	33.7	65.4	20.4	68	131	80	Others	1	NYHA≦2	1	no	no	yes	no	no	no	no	no	no	no	no	no	fair	78.6	22.8	71	20.8	78.1	87.9	26.3	70.1	116.8	52.4	55.137	19.65	3	0	no	no	no
65	female	0.98545	101.1	35	65.4	22.6	56	165	65	Others	1	NYHA≦2	6	no	yes	yes	no	no	no	no	no	no	no	no	yes	poor	88.9	28.1	68.4	22.1	87.5	96.1	31.7	67	144.8	59.7	58.7707	19.18	1869	0	no	no	no
79	male	1.21861	105.4	35.3	65.5	25.7	68	144	73	VHD	3	NYHA≧3	5	yes	no	no	no	yes	no	yes	yes	yes	no	no	no	fair	79.2	23.3	70.5	24.1	73.8	83	25.6	69.1	90.9	42.5	53.2453	13.2	146	0	no	no	no
78	female	1.38444	73.2	25.1	65.7	18.3	87	181	86	IHD	2	NYHA≦2	5	yes	no	yes	yes	no	no	yes	yes	no	no	no	no	poor	58	20	65.5	17.9	57.1	64.4	20	68.9	70.9	24.9	64.8801	17.8	644	0	no	no	no
71	female	1.47705	76.4	26.1	65.8	20.1	68	113	63	MI	1	NYHA≦2	6	no	no	no	no	no	no	yes	yes	no	no	no	no	fair	70.5	21.3	69.9	18.6	70.2	70.2	19.4	72.4	80	38.54	51.825	14.71	1105	0	no	no	no
78	male	1.64444	151	51.5	65.9	14.6	57	115	58	VHD	3	NYHA≧3	10	yes	no	no	no	yes	yes	yes	yes	yes	no	no	no	fair	133	45.8	65.6	12	135.9	151.9	72.4	52.3	139	66	52.518	12.12	173	1	no	no	no
74	female	1.36748	74	25.1	66.1	23.1	82	152	44	Others	1	NYHA≦2	5	yes	no	no	no	no	no	no	no	no	no	no	no	fair	68.7	22.6	67	19.7	64.8	72.7	33.8	53.5	52	24	53.8462	16.29	749	0	no	no	no
69	female	1.16619	68.1	22.5	67	20.3	61	133	63	Others	2	NYHA≦2	3	yes	no	no	no	yes	yes	yes	yes	yes	yes	no	no	poor	61.2	19.9	67.6	21.3	59.9	67.9	24.6	63.7	79.7	32.9	58.7202	20.8	1547	0	no	no	no
64	female	1.57515	71.9	23.1	67.9	21.6	58	164	87	Others	1	NYHA≦2	3	yes	yes	yes	no	no	no	no	no	no	no	no	no	poor	75.9	26.9	64.6	20.5	73.3	73.3	33.3	54.6	88	35	60.2273	21.62	377	0	no	no	no
78	female	1.35185	87	28	67.9	17.4	74	133	66	HCM	1	NYHA≦2	3	no	no	no	no	no	no	no	no	no	no	no	no	excellent	72	23.1	67.9	18.2	71.3	76.4	26.6	65.2	94.1	35.1	62.6993	19.01	329	0	no	no	no
69	male	1.92209	107.7	34.5	68	25	56	136	81	Others	2	NYHA≦2	10	yes	no	no	no	no	yes	yes	no	no	no	no	yes	fair	110.8	27.5	75.2	27.7	104.4	104.6	35.1	66.4	116.48	48.23	58.5938	19.09	568	0	no	no	no
41	male	1.65999	68.3	21.6	68.4	14.2	62	107	60	HCM	1	NYHA≦2	0	no	no	no	no	no	no	no	yes	no	no	no	no	poor	65.3	20.8	68.1	16.6	65.1	72.3	21.8	69.8					1131	0	no	no	no
55	male	1.98473	123.8	38.9	68.6	18	45	145	86	Others	2	NYHA≦2	2	yes	no	no	no	no	yes	no	yes	no	no	no	no	poor	125	45.1	63.9	20	125.9	145.8	68.5	53	96	50	47.9167	14.14	6	0	no	no	no
71	female	1.28236	71.9	22.4	68.9	24	59	164	71	IHD	1	NYHA≦2	3	no	no	yes	yes	no	no	yes	no	no	no	no	no	fair	65.4	19.4	70.4	22.5	64.3	77.6	25.9	64.4	85	31	63.5294	24.57	2855	0	no	no	no
74	male	1.58745	98.2	30.2	69.2	18.9	64	116	49	Secondary CM	2	NYHA≦2	7	yes	no	no	no	yes	no	yes	yes	yes	no	no	yes	excellent	73.4	22.4	69.5	15.5	68.5	79.6	25.5	68					42	1	no	no	no
34	female	1.64823	102.1	31.4	69.2	25.3	47	129	75	Secondary CM	2	NYHA≦2	0	no	no	no	no	no	no	no	no	no	no	no	no	poor	72.3	18	75.1	23.3	70.8	93.6	23	75.5	132.9	67.6	49.1347	15.58	699	0	no	no	no
66	female	1.60485	99.4	30.4	69.4	23.8	62	116	68	Secondary CM	3	NYHA≧3	3	yes	no	no	no	no	yes	yes	yes	no	no	no	no	fair	73.5	19.8	73	22.7	69.4	87.8	39.1	55.5	102	34	66.6667	22.15	2630	0	no	no	no
83	female	1.2403	68.7	20.8	69.7	19.6	76	113	80	Others	1	NYHA≦2	10	no	no	no	no	no	yes	no	no	no	no	no	no	fair	56	18.4	67.2	17.7	55.2	65.3	21.8	66.6					247	0	no	no	no
88	female	1.55778	108.9	31.8	70.8	24.2	60	133	64	Others	2	NYHA≦2	8	yes	no	yes	no	no	yes	no	no	no	no	no	no	excellent	93.6	21.7	76.8	28.9	86.3	107.8	28.3	73.8	149.2	57.5	61.4611	21.48	1208	1	no	no	no
62	male	1.58745	138.6	39.8	71.3	23.2	80	155	76	VHD	2	NYHA≦2	4	no	no	no	no	no	no	no	no	no	no	no	no	fair	102.6	29.6	71.1	25.4	101.1	109	34.2	68.6	131.3	39.5	69.9162	20.1	98	0	no	no	no
